# Supplementary material for: Use of the Robson classification to understand the increased risk of cesarean section in case of maternal obesity
Source: BMC Pregnancy Childbirth. 2020 Nov 26;20:738. doi: 10.1186/s12884-020-03410-z (PMC7690087; doi:10.1186/s12884-020-03410-z)
Supplement: Supplementary file 1 — Additional file 1. [file 12884_2020_3410_MOESM1_ESM.xlsx]

## Sheet: Sheet1
age	BMI	tabac	par	atcd_cesar	myomec	atcd_diab	atcd_hta	tiu	terme_c	presentation	n_foetus	spont_labor	induction	indic_induc	detail_deliver_mode	indic_CS	RPM	MAP	diab_gest	hta_grav	rciu	poids_j1	ph_j1	apgar_j1	lieu_tf_j1	poids_j2	ph_j2	apgar_j2	lieu_tf_j2	N_cesar	Weight_intake	ATCD_MED	DG_insuline	DG_regime	PE	chir_baria	TVP_PP	TVP_grav	EP_grav	EP_PP	ECLMPSIE	HELLP	AVC_grav	OAP_grav	OAP_PP	cholestase
38.7425	21	1	1	1	0	0	0	0	40.7143	1	1	1	0	no induc	1	no CS	0	0	0	0	0	3770	7.27	10	0	NA	NA	NA	0	1	19	0	0	0	0	0	0	0	0	0	0	0	0	0	0	0
26.7863	24	1	0	0	0	0	0	0	41.2857	1	1	1	0	no induc	1	no CS	0	0	0	0	0	3555	7.26	10	0	NA	NA	NA	0	NA	10	1	0	0	0	0	0	0	0	0	0	0	0	0	0	0
36.4877	22	0	1	0	0	0	0	0	41	1	1	0	1	foetal	1	no CS	0	0	0	0	0	3700	7.34	10	0	NA	NA	NA	0	NA	9	0	0	0	0	0	0	0	0	0	0	0	0	0	0	0
24.2164	24	0	1	0	0	0	0	0	41.8571	1	1	1	0	no induc	1	no CS	0	0	0	0	0	3525	7.44	10	0	NA	NA	NA	0	NA	19	1	0	0	0	0	0	0	0	0	0	0	0	0	0	0
26.5205	30	0	1	0	0	0	0	0	41	1	1	1	0	no induc	1	no CS	0	0	0	0	0	3870	7.24	10	0	NA	NA	NA	0	NA	5	0	0	0	0	0	0	0	0	0	0	0	0	0	0	0
28.411	19	0	0	0	0	0	0	0	41.4286	1	1	1	0	no induc	1	no CS	0	0	0	0	0	3165	7.23	10	0	NA	NA	NA	0	NA	10	0	0	0	0	0	0	0	0	0	0	0	0	0	0	0
37.0548	22	0	0	0	0	0	0	0	41.7143	1	1	0	1	Maternal	1	no CS	0	0	0	0	0	3670	7.23	10	0	NA	NA	NA	0	NA	17	0	0	0	0	0	0	0	0	0	0	0	0	0	0	0
32.1726	23	0	1	0	0	0	0	0	40	1	1	1	0	no induc	1	no CS	0	0	0	0	0	3420	7.32	10	0	NA	NA	NA	0	NA	4	0	0	0	0	0	0	0	0	0	0	0	0	0	0	0
26.211	24	0	1	0	0	0	0	0	40.4286	1	1	0	1	Maternal	1	no CS	0	0	0	0	0	3300	7.39	10	0	NA	NA	NA	0	NA	12	0	0	0	0	0	0	0	0	0	0	0	0	0	0	0
38.6849	24	0	1	0	0	0	0	0	40.5714	1	1	1	0	no induc	1	no CS	0	0	0	0	0	3040	7.33	10	0	NA	NA	NA	0	NA	6	0	0	0	0	0	0	0	0	0	0	0	0	0	0	0
31.9288	19	0	0	0	0	0	0	0	40.2857	1	1	1	0	no induc	1	no CS	0	0	0	0	0	3550	7.35	10	0	NA	NA	NA	0	NA	14	0	0	0	0	0	0	0	0	0	0	0	0	0	0	0
36.2575	19	0	0	0	0	0	0	0	41.1429	1	1	0	1	Maternal	3	Arrest of labor	0	0	0	0	0	3665	7.37	10	0	NA	NA	NA	0	NA	9	1	0	0	0	0	0	0	0	0	0	0	0	0	0	0
32.1151	20	0	0	0	0	0	0	0	41.2857	1	1	1	0	no induc	3	Arrest of labor	0	0	0	0	0	3545	7.35	10	0	NA	NA	NA	0	NA	11	1	0	0	0	0	0	0	0	0	0	0	0	0	0	0
32.7315	23	0	0	0	0	0	0	0	41.8571	1	1	0	1	term	1	no CS	0	0	0	0	0	3280	7.27	10	0	NA	NA	NA	0	NA	17	0	0	0	0	0	0	0	0	0	0	0	0	0	0	0
31.0082	20	1	0	0	0	0	0	0	41.1429	1	1	1	0	no induc	1	no CS	0	0	0	0	0	3815	7.3	10	0	NA	NA	NA	0	NA	24	1	0	0	0	0	0	0	0	0	0	0	0	0	0	0
36.0082	24	0	1	1	0	0	0	0	41.5714	1	1	0	1	RPM	3	Abnormal fetal heart rate	0	0	0	0	0	3105	7.1	10	0	NA	NA	NA	0	1	7	0	0	0	0	0	0	0	0	0	0	0	0	0	0	0
28.7288	23	0	0	0	0	0	0	0	41	1	1	1	0	no induc	1	no CS	0	0	0	0	0	3800	7.28	10	0	NA	NA	NA	0	NA	16	0	0	0	0	0	0	0	0	0	0	0	0	0	0	0
25.5452	22	0	1	0	0	0	0	0	39	1	1	1	0	no induc	1	no CS	0	0	0	0	0	3145	7.32	10	0	NA	NA	NA	0	NA	7	0	0	0	0	0	0	0	0	0	0	0	0	0	0	0
30.9753	22	0	1	0	0	0	0	0	37.5714	1	1	1	0	no induc	1	no CS	0	0	0	0	0	3120	7.19	10	0	NA	NA	NA	0	NA	14	0	0	0	0	0	0	0	0	0	0	0	0	0	0	0
31.9945	24	0	1	1	0	0	0	0	39.5714	1	1	0	0	no induc	2	Cesarean scar	0	0	0	0	0	3975	7.306	10	0	NA	NA	NA	0	2	25	0	0	0	0	0	0	0	0	0	0	0	0	0	0	0
34.5397	24	0	0	0	0	0	0	0	40.7143	1	1	1	0	no induc	1	no CS	0	0	0	0	0	2880	7.41	10	0	NA	NA	NA	0	NA	1	0	0	0	0	0	0	0	0	0	0	0	0	0	0	0
36.7808	32	0	1	0	0	0	0	0	40.5714	1	1	1	0	no induc	1	no CS	0	0	0	0	0	3845	7.26	10	0	NA	NA	NA	0	NA	8	0	0	0	0	0	0	0	0	0	0	0	0	0	0	0
23.0329	21	0	0	0	0	0	0	0	39.4286	1	1	1	0	no induc	1	no CS	0	0	0	0	0	3265	7.28	10	0	NA	NA	NA	0	NA	16	0	0	0	0	0	0	0	0	0	0	0	0	0	0	0
30.8548	21	0	1	0	0	0	0	0	40	1	1	1	0	no induc	1	no CS	0	1	0	0	0	3560	7.42	10	0	NA	NA	NA	0	NA	15	0	0	0	0	0	0	0	0	0	0	0	0	0	0	0
27.3452	21	0	0	0	0	0	0	0	40.2857	1	1	1	0	no induc	1	no CS	0	0	0	0	0	3055	7.24	10	0	NA	NA	NA	0	NA	16	1	0	0	0	0	0	0	0	0	0	0	0	0	0	0
37.5479	22	0	0	0	0	0	0	0	39.5714	1	1	0	1	HTA PE	1	no CS	0	0	0	0	0	2680	7.21	10	0	NA	NA	NA	0	NA	10	0	0	0	1	0	0	0	0	0	0	0	0	0	0	0
37.6164	24	1	1	0	0	0	0	0	40.7143	1	1	1	0	no induc	1	no CS	0	0	0	0	0	3740	7.36	10	0	NA	NA	NA	0	NA	17	0	0	0	0	0	0	0	0	0	0	0	0	0	0	0
28.7945	30	0	1	0	0	0	0	0	40.1429	1	1	0	1	no induc	1	no CS	0	0	0	0	0	3570	7.44	10	0	NA	NA	NA	0	NA	11	0	0	0	0	0	0	0	0	0	0	0	0	0	0	0
24.8575	22	0	0	0	0	0	0	0	40.1429	1	1	1	0	no induc	1	no CS	0	0	0	0	0	3800	7.32	10	0	NA	NA	NA	0	NA	16	0	0	0	0	0	0	0	0	0	0	0	0	0	0	0
34.3726	20	0	0	0	0	0	0	0	40.2857	1	1	1	0	no induc	1	no CS	0	0	0	0	0	3730	7.26	10	1	NA	NA	NA	0	NA	15	0	0	0	0	0	0	0	0	0	0	0	0	0	0	0
36.5836	51	1	0	0	0	0	0	0	41.2857	1	1	1	0	no induc	3	Arrest of labor	0	0	0	0	0	3385	7.37	9	0	NA	NA	NA	0	NA	-7	0	0	0	0	0	0	0	0	0	0	0	0	0	0	0
36.0274	22	0	0	0	0	0	0	0	40.8571	1	1	1	0	no induc	1	no CS	0	0	0	0	0	3680	7.24	10	0	NA	NA	NA	0	NA	10	0	0	0	0	0	0	0	0	0	0	0	0	0	0	0
33.4301	23	0	0	0	0	0	0	0	41.4286	1	1	1	0	no induc	1	no CS	0	0	0	0	0	4070	7.41	10	0	NA	NA	NA	0	NA	9	0	0	0	0	0	0	0	0	0	0	0	0	0	0	0
35.5863	22	0	1	0	0	0	0	0	39.5714	1	1	1	0	no induc	1	no CS	0	0	0	0	0	3550	7.38	10	0	NA	NA	NA	0	NA	21	0	0	0	0	0	0	0	0	0	0	0	0	0	0	0
31.1671	24	0	1	0	0	0	0	0	41.5714	1	1	0	1	no induc	1	no CS	0	0	0	0	0	4480	7.31	10	0	NA	NA	NA	0	NA	13	0	0	0	0	0	0	0	0	0	0	0	0	0	0	0
27.5534	23	0	0	0	0	0	0	0	41.4286	1	1	1	0	no induc	1	no CS	0	1	0	0	0	3485	7.286	10	0	NA	NA	NA	0	NA	12	0	0	0	0	0	0	0	0	0	0	0	0	0	0	0
29	23	1	0	0	0	0	0	0	40.1429	1	1	1	0	no induc	1	no CS	0	0	0	0	0	3020	7.3	10	0	NA	NA	NA	0	NA	17	0	0	0	0	0	0	0	0	0	0	0	0	0	0	0
32.5671	33	0	1	1	0	0	0	0	40.4286	1	1	1	0	no induc	1	no CS	0	0	0	0	0	4050	7.2	10	0	NA	NA	NA	0	1	7	0	0	0	0	0	0	0	0	0	0	0	0	0	0	0
39.6356	24	0	1	0	0	0	0	0	40.1429	1	1	1	0	no induc	1	no CS	0	0	0	0	0	3880	7.4	10	0	NA	NA	NA	0	NA	15	0	0	0	0	0	0	0	0	0	0	0	0	0	0	0
31.2712	24	0	1	0	0	0	0	0	40.8571	1	1	1	0	no induc	1	no CS	0	0	0	0	0	4475	7.34	10	0	NA	NA	NA	0	NA	14	0	0	0	0	0	0	0	0	0	0	0	0	0	0	0
29.3342	21	0	0	0	0	0	0	0	40.1429	1	1	1	0	no induc	1	no CS	0	0	0	0	0	3785	7.43	10	0	NA	NA	NA	0	NA	10	0	0	0	0	0	0	0	0	0	0	0	0	0	0	0
29.4959	20	0	0	0	0	0	0	0	41	1	1	0	1	RPM	1	no CS	0	0	0	0	0	3805	7.32	10	0	NA	NA	NA	0	NA	14	0	0	0	0	0	0	0	0	0	0	0	0	0	0	0
24.4767	33	0	1	1	0	0	0	0	40.1429	1	1	1	0	no induc	1	no CS	0	0	0	0	0	3800	7.42	10	0	NA	NA	NA	0	1	17	0	0	0	0	0	0	0	0	0	0	0	0	0	0	0
38.9808	43	0	1	0	0	0	1	0	39.2857	2	1	0	1	Maternal	3	Abnormal fetal heart rate	0	0	1	1	0	2850	7.17	10	0	NA	NA	NA	0	NA	12	1	1	0	0	0	0	0	0	0	0	0	0	0	0	0
35.3753	21	0	0	0	0	0	0	0	38.7143	1	1	1	0	no induc	1	no CS	0	0	0	0	0	3300	7.28	10	0	NA	NA	NA	0	NA	9	0	0	0	0	0	0	0	0	0	0	0	0	0	0	0
34.926	20	0	0	0	0	0	0	0	40.4286	1	1	1	0	no induc	1	no CS	0	0	0	0	0	3220	7.32	10	0	NA	NA	NA	0	NA	9	0	0	0	0	0	0	0	0	0	0	0	0	0	0	0
39.4384	21	0	0	0	0	0	0	0	38.8571	1	1	1	0	no induc	1	no CS	0	0	0	0	0	2910	7.27	10	0	NA	NA	NA	0	NA	10	0	0	0	0	0	0	0	0	0	0	0	0	0	0	0
36	20	0	1	0	0	0	0	0	41.1429	1	1	1	0	no induc	1	no CS	0	0	0	0	0	3520	7.26	10	0	NA	NA	NA	0	NA	18	0	0	0	0	0	0	0	0	0	0	0	0	0	0	0
29.8877	22	0	1	0	0	0	0	0	41.5714	1	1	0	1	no induc	1	no CS	0	0	0	0	0	3360	7.27	10	0	NA	NA	NA	0	NA	9	0	0	0	0	0	0	0	0	0	0	0	0	0	0	0
33.9753	21	0	0	0	0	0	0	0	40.1429	1	1	1	0	no induc	1	no CS	0	0	0	0	0	3600	7.26	10	0	NA	NA	NA	0	NA	20	0	0	0	0	0	0	0	0	0	0	0	0	0	0	0
29.1507	20	0	1	0	0	0	0	0	40.5714	1	1	1	0	no induc	1	no CS	0	0	0	0	0	3545	7.28	10	0	NA	NA	NA	0	NA	12	0	0	0	0	0	0	0	0	0	0	0	0	0	0	0
26.0493	22	0	0	0	1	0	0	0	41.2857	1	1	0	1	foetal	1	no CS	0	0	0	0	0	3235	7.17	9	0	NA	NA	NA	0	NA	11	0	0	0	0	0	0	0	0	0	0	0	0	0	0	0
36.9918	21	0	1	0	0	0	0	0	40.8571	1	1	1	0	no induc	1	no CS	0	0	0	0	0	3635	7.22	8	0	NA	NA	NA	0	NA	19	0	0	0	0	0	0	0	0	0	0	0	0	0	0	0
38.7096	22	0	1	0	0	0	0	0	41.1429	1	1	1	0	no induc	1	no CS	0	0	0	0	0	3890	7.32	10	0	NA	NA	NA	0	NA	11	0	0	0	0	0	0	0	0	0	0	0	0	0	0	0
28.9863	19	1	1	0	0	0	0	0	39.8571	1	1	1	0	no induc	1	no CS	0	0	0	0	0	3200	7.51	10	0	NA	NA	NA	0	NA	9	0	0	0	0	0	0	0	0	0	0	0	0	0	0	0
39.8082	22	0	0	0	0	0	0	0	39.5714	1	1	1	0	no induc	1	no CS	0	0	0	0	0	3805	7.19	10	0	NA	NA	NA	0	NA	15	0	0	0	0	0	0	0	0	0	0	0	0	0	0	0
33.6164	34	0	1	0	0	0	0	0	39.7143	1	1	1	0	no induc	1	no CS	0	0	0	0	0	4110	7.28	10	0	NA	NA	NA	0	NA	5	0	0	0	0	0	0	0	0	0	0	0	0	0	0	0
28.0822	37	0	1	0	0	0	0	0	36.2857	2	2	0	1	HTA PE	1	no CS	0	0	0	0	0	2485	7.33	10	0	2230	7.36	9	2	NA	-10	0	0	0	0	3	0	0	0	0	0	0	0	0	0	0
30.2219	19	0	1	0	0	0	0	0	39.7143	1	1	0	1	no induc	1	no CS	0	0	0	0	0	3540	7.3	10	0	NA	NA	NA	0	NA	9	0	0	0	0	0	0	0	0	0	0	0	0	0	0	0
45.2658	24	0	1	0	0	0	1	0	39.4286	1	1	0	1	no induc	1	no CS	0	0	0	0	0	3160	7.3	10	0	NA	NA	NA	0	NA	11	1	0	0	0	0	0	0	0	0	0	0	0	0	0	0
36.2	23	0	1	0	0	0	0	0	39.8571	1	1	1	0	no induc	1	no CS	0	0	0	0	0	3500	7.36	10	1	NA	NA	NA	0	NA	11	0	0	0	0	0	0	0	0	0	0	0	0	0	0	0
30.6959	30	0	1	1	0	0	1	0	39.1429	1	1	1	0	no induc	3	Abnormal fetal heart rate	0	0	0	0	0	3455	7.28	10	0	NA	NA	NA	0	1	11	1	0	0	0	0	0	0	0	0	0	0	0	0	0	0
23.7726	20	0	0	0	0	0	0	0	39.5714	3	1	0	0	no induc	2	Placenta malposition	0	0	0	0	0	3320	7.3	10	0	NA	NA	NA	0	NA	17	0	0	0	0	0	0	0	0	0	0	0	0	0	0	0
29.6	30	0	1	0	0	0	0	0	39.1429	1	1	1	0	no induc	1	no CS	0	0	0	0	0	3420	7.36	10	0	NA	NA	NA	0	NA	15	0	0	0	0	0	0	0	0	0	0	0	0	0	0	0
31.8603	22	0	1	0	0	0	0	0	39.8571	1	1	0	1	no induc	1	no CS	0	0	0	0	0	3732	7.22	10	0	NA	NA	NA	0	NA	11	0	0	0	0	0	0	0	0	0	0	0	0	0	0	0
35.1918	23	0	0	0	0	0	0	0	40.1429	1	1	0	1	foetal	1	no CS	0	0	0	0	0	3530	7.15	10	0	NA	NA	NA	0	NA	11	0	0	0	0	0	0	0	0	0	0	0	0	0	0	0
24.8082	22	0	1	0	0	0	0	0	39.5714	1	1	1	0	no induc	1	no CS	0	0	0	0	0	3575	7.4	10	0	NA	NA	NA	0	NA	15	0	0	0	0	0	0	0	0	0	0	0	0	0	0	0
27.2849	36	0	1	0	0	0	0	0	40.8571	1	1	0	1	foetal	3	Abnormal fetal heart rate	0	0	0	0	0	4050	7.35	2	2	NA	NA	NA	0	NA	8	1	0	0	0	0	0	0	0	0	0	0	0	0	0	0
32.0986	24	0	1	0	0	0	0	0	41.2857	1	1	1	0	no induc	1	no CS	0	0	0	0	0	3800	7.33	10	0	NA	NA	NA	0	NA	14	0	0	0	0	0	0	0	0	0	0	0	0	0	0	0
30.2082	30	1	1	1	0	0	0	0	40.1429	1	1	1	0	no induc	1	no CS	0	0	0	0	0	3495	7.23	10	0	NA	NA	NA	0	1	24	0	0	0	0	0	0	0	0	0	0	0	0	0	0	0
42.074	24	0	1	1	0	0	0	0	40.8571	1	1	1	0	no induc	1	no CS	0	0	0	0	0	3580	7.29	10	0	NA	NA	NA	0	1	15	0	0	0	0	0	0	0	0	0	0	0	0	0	0	0
33.0219	22	0	0	0	0	0	0	0	39.1429	1	1	1	0	no induc	1	no CS	0	0	0	0	0	3225	7.4	10	0	NA	NA	NA	0	NA	12	0	0	0	0	0	0	0	0	0	0	0	0	0	0	0
36.074	20	0	1	0	0	0	0	0	40.1429	1	1	1	0	no induc	1	no CS	0	0	0	0	0	3605	7.42	10	0	NA	NA	NA	0	NA	14	1	0	0	0	0	0	0	0	0	0	0	0	0	0	0
34.863	36	0	1	0	0	0	0	0	40.1429	1	1	1	0	no induc	1	no CS	0	0	0	0	0	3905	7.32	10	0	NA	NA	NA	0	NA	0	0	0	0	0	0	0	0	0	0	0	0	0	0	0	0
32.4466	21	0	1	1	0	0	0	0	41.4286	1	1	0	0	no induc	2	Cesarean scar	0	0	0	0	0	4345	7.33	10	0	NA	NA	NA	0	1	16	0	0	0	0	0	0	0	0	0	0	0	0	0	0	0
32	23	0	1	0	0	0	0	0	39.7143	1	1	1	0	no induc	1	no CS	0	0	0	0	0	4590	7.41	10	0	NA	NA	NA	0	NA	22	0	0	0	0	0	0	0	0	0	0	0	0	0	0	0
35.3616	31	0	1	1	0	0	0	0	39.4286	2	1	0	0	no induc	2	Cesarean scar	0	0	0	0	0	3560	7.38	10	0	NA	NA	NA	0	2	9	0	0	0	0	0	0	0	0	0	0	0	0	0	0	0
39.1397	22	1	0	0	0	0	0	0	37.7143	1	1	1	0	no induc	1	no CS	0	0	0	0	0	2970	7.22	10	0	NA	NA	NA	0	NA	17	1	0	0	0	0	0	0	0	0	0	0	0	0	0	0
34.6411	20	0	0	0	0	0	0	0	40.7143	1	1	1	0	no induc	1	no CS	0	0	0	0	0	3520	7.31	10	0	NA	NA	NA	0	NA	12	1	0	0	0	0	0	0	0	0	0	0	0	0	0	0
38.2274	21	0	1	1	0	0	0	0	39.1429	1	1	0	0	no induc	2	Cesarean scar	0	0	0	0	0	3780	7.34	10	0	NA	NA	NA	0	2	6	0	0	0	0	0	0	0	0	0	0	0	0	0	0	0
38.5205	19	0	0	0	0	0	0	0	40.8571	1	1	1	0	no induc	1	no CS	0	0	0	0	0	4055	7.27	10	0	NA	NA	NA	0	NA	10	0	0	0	0	0	0	0	0	0	0	0	0	0	0	0
31.5178	21	0	1	0	0	0	0	0	40.5714	1	1	1	0	no induc	1	no CS	0	0	0	0	0	2780	7.35	10	0	NA	NA	NA	0	NA	18	0	0	0	0	0	0	0	0	0	0	0	0	0	0	0
33.3945	32	0	1	1	0	0	0	0	39.2857	1	1	1	0	no induc	1	no CS	0	0	0	0	0	3460	7.42	10	0	NA	NA	NA	0	1	12	0	0	0	0	0	0	0	0	0	0	0	0	0	0	0
43.1452	30	1	1	0	0	0	0	0	39.8571	1	1	1	0	no induc	3	Arrest of labor	0	1	0	0	0	4170	7.25	9	0	NA	NA	NA	0	NA	10	1	0	0	0	0	0	0	0	0	0	0	0	0	0	0
28.4603	32	0	1	0	0	0	0	0	39.1429	1	1	1	0	no induc	1	no CS	0	0	0	0	0	3090	7.4	10	0	NA	NA	NA	0	NA	13	1	0	0	0	0	0	0	0	0	0	0	0	0	0	0
34.4164	20	0	1	0	0	0	0	0	40.2857	1	1	1	0	no induc	1	no CS	0	0	0	0	0	3480	7.27	10	0	NA	NA	NA	0	NA	11	0	0	0	0	0	0	0	0	0	0	0	0	0	0	0
36.6274	19	0	1	1	0	0	0	0	40.1429	1	1	0	1	Maternal	1	no CS	0	0	0	0	0	3845	7.34	10	0	NA	NA	NA	0	1	9	0	0	0	0	0	0	0	0	0	0	0	0	0	0	0
25.7288	24	0	0	0	0	0	0	0	40.7143	1	1	1	0	no induc	1	no CS	0	0	0	0	0	3285	7.29	10	0	NA	NA	NA	0	NA	8	0	0	0	0	0	0	0	0	0	0	0	0	0	0	0
31.2082	20	0	0	0	0	0	0	0	42	1	1	0	1	term	1	no CS	0	0	0	0	0	3110	7.24	10	0	NA	NA	NA	0	NA	12	0	0	0	0	0	0	0	0	0	0	0	0	0	0	0
34.0411	23	0	1	0	0	0	0	0	41.2857	1	1	1	0	no induc	1	no CS	0	0	0	0	0	3780	7.2	10	0	NA	NA	NA	0	NA	18	0	0	0	0	0	0	0	0	0	0	0	0	0	0	0
35.7562	19	0	0	0	0	0	0	0	41.2857	1	1	1	0	no induc	3	Arrest of labor	0	0	0	0	0	3330	7.27	10	0	NA	NA	NA	0	NA	16	0	0	0	0	0	0	0	0	0	0	0	0	0	0	0
23.1315	24	0	0	0	0	0	0	0	39.8571	1	1	1	0	no induc	1	no CS	0	0	0	0	0	3270	7.3	10	0	NA	NA	NA	0	NA	19	0	0	0	0	0	0	0	0	0	0	0	0	0	0	0
32.937	22	0	1	0	0	0	0	0	40.5714	1	1	0	1	RPM	1	no CS	0	0	0	0	0	3875	7.419	10	0	NA	NA	NA	0	NA	14	0	0	0	0	0	0	0	0	0	0	0	0	0	0	0
24.6986	19	0	1	0	0	0	0	0	36.4286	1	1	1	0	no induc	3	Abnormal fetal heart rate	0	0	0	0	1	1890	7.18	8	1	NA	NA	NA	0	NA	14	0	0	0	0	0	0	0	0	0	0	0	0	0	0	0
37.8575	24	0	0	0	0	0	0	0	41.7143	1	1	1	0	no induc	1	no CS	0	0	0	0	0	3890	7.22	10	0	NA	NA	NA	0	NA	13	0	0	0	0	0	0	0	0	0	0	0	0	0	0	0
40.7342	22	0	0	0	0	0	0	0	39.5714	1	1	0	1	foetal	3	Arrest of labor	0	0	0	0	0	2935	7.23	7	0	NA	NA	NA	0	NA	13	0	0	0	0	0	0	0	0	0	0	0	0	0	0	0
42.4493	22	0	1	1	0	0	0	0	41	1	1	1	0	no induc	1	no CS	0	0	0	0	0	3690	7.25	10	0	NA	NA	NA	0	1	10	1	0	0	0	0	0	0	0	0	0	0	0	0	0	0
28.2822	21	0	1	0	0	0	0	0	39.4286	1	1	1	0	no induc	1	no CS	0	0	0	0	0	3780	7.28	10	0	NA	NA	NA	0	NA	8	0	0	0	0	0	0	0	0	0	0	0	0	0	0	0
27.2658	20	0	1	0	0	0	0	0	39.1429	1	1	1	0	no induc	1	no CS	0	0	0	0	0	3305	7.33	10	0	NA	NA	NA	0	NA	14	0	0	0	0	0	0	0	0	0	0	0	0	0	0	0
35.011	22	0	1	0	0	0	0	0	38.4286	1	1	0	1	RPM	1	no CS	0	0	0	0	0	2560	7.37	10	0	NA	NA	NA	0	NA	12	0	0	0	0	0	0	0	0	0	0	0	0	0	0	0
26.3096	21	0	1	0	0	0	0	0	38.4286	1	1	1	0	no induc	1	no CS	0	0	0	0	0	3350	7.34	10	0	NA	NA	NA	0	NA	5	0	0	0	0	0	0	0	0	0	0	0	0	0	0	0
31.2767	24	0	0	0	0	0	0	0	40.4286	1	1	0	1	RPM	1	no CS	0	0	0	0	0	4040	7.18	9	0	NA	NA	NA	0	NA	25	0	0	0	0	0	0	0	0	0	0	0	0	0	0	0
37.0822	34	0	1	0	0	0	0	0	37	1	1	1	0	no induc	1	no CS	0	1	0	0	0	2400	7.09	8	1	NA	NA	NA	0	NA	10	1	0	0	0	0	0	0	0	0	0	0	0	0	0	0
40.1479	23	0	1	0	0	0	0	0	41.2857	1	1	0	1	foetal	3	Abnormal fetal heart rate	0	0	0	0	0	3135	7.3	10	0	NA	NA	NA	0	NA	8	0	0	0	0	0	0	0	0	0	0	0	0	0	0	0
22.6274	24	0	0	0	0	0	0	0	39.1429	1	1	1	0	no induc	1	no CS	0	0	0	0	0	2880	7.35	10	0	NA	NA	NA	0	NA	7	0	0	0	0	0	0	0	0	0	0	0	0	0	0	0
34.7479	22	0	1	0	0	0	0	0	40.5714	1	1	1	0	no induc	1	no CS	0	0	0	0	0	4130	7.45	10	0	NA	NA	NA	0	NA	14	0	0	0	0	0	0	0	0	0	0	0	0	0	0	0
30.7068	21	0	1	0	0	0	0	0	39.8571	1	1	1	0	no induc	1	no CS	0	0	0	0	0	3355	7.31	10	0	NA	NA	NA	0	NA	15	0	0	0	0	0	0	0	0	0	0	0	0	0	0	0
27.4959	19	0	0	0	0	0	0	0	38.8571	1	1	1	0	no induc	1	no CS	0	1	0	0	0	3160	7.32	10	0	NA	NA	NA	0	NA	9	1	0	0	0	0	0	0	0	0	0	0	0	0	0	0
27.7671	21	0	0	0	0	0	0	0	40.2857	1	1	1	0	no induc	1	no CS	0	0	0	0	0	3460	7.27	10	0	NA	NA	NA	0	NA	14	0	0	0	0	0	0	0	0	0	0	0	0	0	0	0
32.2603	19	0	1	0	0	0	0	0	37	1	1	0	1	RPM	1	no CS	1	0	0	0	0	3050	7.37	10	0	NA	NA	NA	0	NA	9	0	0	0	0	0	0	0	0	0	0	0	0	0	0	0
40.0055	24	0	1	0	0	0	0	0	38.4286	1	1	1	0	no induc	1	no CS	0	0	0	0	0	2870	7.23	10	0	NA	NA	NA	0	NA	11	1	0	0	0	0	0	0	0	0	0	0	0	0	0	0
37.8849	23	0	1	0	0	0	0	0	40.1429	1	1	1	0	no induc	1	no CS	0	0	0	0	1	2675	7.37	10	0	NA	NA	NA	0	NA	11	0	0	0	0	0	0	0	0	0	0	0	0	0	0	0
34.9342	21	0	1	0	0	0	0	0	40.4286	1	1	1	0	no induc	1	no CS	0	0	0	0	0	3830	7.3	10	0	NA	NA	NA	0	NA	10	0	0	0	0	0	0	0	0	0	0	0	0	0	0	0
33.1562	31	0	1	1	0	0	0	0	40.5714	1	1	1	0	no induc	1	no CS	0	0	0	0	0	4165	7.17	10	0	NA	NA	NA	0	1	10	0	0	0	0	0	0	0	0	0	0	0	0	0	0	0
33.0192	23	0	1	1	0	0	0	0	40.5714	1	1	1	0	no induc	3	Abnormal fetal heart rate	0	0	0	0	0	3600	7.29	10	0	NA	NA	NA	0	1	16	0	0	0	0	0	0	0	0	0	0	0	0	0	0	0
30.2685	21	0	1	0	0	0	0	0	39.4286	1	1	1	0	no induc	1	no CS	0	0	0	0	0	3820	7.31	10	0	NA	NA	NA	0	NA	12	1	0	0	0	0	0	0	0	0	0	0	0	0	0	0
27.2247	21	0	0	0	0	0	0	0	39.5714	1	1	0	1	RPM	1	no CS	0	0	0	0	0	2865	7.3	10	0	NA	NA	NA	0	NA	22	0	0	0	0	0	0	0	0	0	0	0	0	0	0	0
36.674	37	0	0	0	0	0	0	0	41.4286	1	1	0	1	non medical	3	Arrest of labor	0	0	0	0	0	4110	7.29	10	0	NA	NA	NA	0	NA	11	0	0	0	0	0	0	0	0	0	0	0	0	0	0	0
22.5425	20	0	1	0	0	0	0	0	41.5714	1	1	1	0	no induc	1	no CS	0	0	0	0	0	3250	7.39	10	0	NA	NA	NA	0	NA	13	0	0	0	0	0	0	0	0	0	0	0	0	0	0	0
42.1534	23	0	1	0	0	0	0	0	37.8571	1	1	1	0	no induc	1	no CS	0	0	0	0	0	2990	7.32	10	0	NA	NA	NA	0	NA	18	0	0	0	0	0	0	0	0	0	0	0	0	0	0	0
19.6685	22	0	0	0	0	0	0	0	39.7143	1	1	1	0	no induc	1	no CS	0	0	0	0	0	3655	7.32	10	0	NA	NA	NA	0	NA	26	0	0	0	0	0	0	0	0	0	0	0	0	0	0	0
30.0137	30	0	1	1	0	0	0	0	40.8571	1	1	1	0	no induc	1	no CS	0	0	0	0	0	3675	7.32	10	0	NA	NA	NA	0	1	4	0	0	0	0	0	0	0	0	0	0	0	0	0	0	0
28.211	22	0	1	1	0	0	0	0	39.5714	1	1	1	0	no induc	1	no CS	0	0	0	0	0	3635	7.29	10	0	NA	NA	NA	0	1	0	0	0	0	0	0	0	0	0	0	0	0	0	0	0	0
28.7288	20	0	0	0	0	0	0	0	41.2857	1	1	1	0	no induc	1	no CS	0	0	0	0	0	3120	7.4	10	0	NA	NA	NA	0	NA	18	0	0	0	0	0	0	0	0	0	0	0	0	0	0	0
35.3644	32	0	1	0	0	0	0	0	39.5714	1	1	1	0	no induc	1	no CS	0	0	0	0	0	3700	7.41	10	0	NA	NA	NA	0	NA	7	0	0	0	0	0	0	0	0	0	0	0	0	0	0	0
25.3041	21	0	0	0	0	0	0	0	39.1429	1	1	1	0	no induc	1	no CS	0	0	0	0	0	3095	7.3	10	0	NA	NA	NA	0	NA	1	0	0	0	0	0	0	0	0	0	0	0	0	0	0	0
37.7699	23	0	0	0	0	0	0	0	40.7143	1	1	1	0	no induc	1	no CS	0	1	0	0	0	2900	7.31	10	0	NA	NA	NA	0	NA	13	0	0	0	0	0	0	0	0	0	0	0	0	0	0	0
27.6	19	0	1	0	0	0	0	0	41.8571	1	1	1	0	no induc	1	no CS	0	0	0	0	0	4020	7.22	8	0	NA	NA	NA	0	NA	24	0	0	0	0	0	0	0	0	0	0	0	0	0	0	0
37.4164	23	0	1	0	0	0	0	0	39.5714	1	1	1	0	no induc	1	no CS	0	0	0	0	0	3340	7.18	10	0	NA	NA	NA	0	NA	17	0	0	0	0	0	0	0	0	0	0	0	0	0	0	0
35.926	21	0	0	0	0	0	0	0	40.5714	1	1	1	0	no induc	1	no CS	0	0	0	0	0	3480	7.19	10	0	NA	NA	NA	0	NA	1	0	0	0	0	0	0	0	0	0	0	0	0	0	0	0
37.4055	21	1	0	0	0	0	0	0	39	1	1	1	0	no induc	1	no CS	0	0	0	0	0	2990	NA	9	2	NA	NA	NA	0	NA	12	0	0	0	0	0	0	0	0	0	0	0	0	0	0	0
36.611	40	0	1	1	0	0	0	0	42	1	1	0	1	HTA PE	3	Arrest of labor	0	0	0	0	0	4575	7.2	10	0	NA	NA	NA	0	1	1	0	0	0	1	0	0	0	0	0	0	0	0	0	0	0
31.3808	23	0	0	0	0	0	0	0	41.8571	1	1	1	0	no induc	1	no CS	0	0	0	0	0	3270	7.34	10	0	NA	NA	NA	0	NA	18	0	0	0	0	0	0	0	0	0	0	0	0	0	0	0
41.663	22	0	1	0	0	0	0	0	39.8571	1	1	1	0	no induc	1	no CS	0	0	0	0	0	3175	7.45	10	0	NA	NA	NA	0	NA	1	0	0	0	0	0	0	0	0	0	0	0	0	0	0	0
30.1808	24	0	0	0	0	0	0	0	39.7143	1	1	1	0	no induc	1	no CS	0	0	0	0	0	2980	7.3	10	0	NA	NA	NA	0	NA	9	1	0	0	0	0	0	0	0	0	0	0	0	0	0	0
39.9589	22	0	1	0	0	0	0	0	39	1	1	1	0	no induc	1	no CS	0	0	0	0	0	3085	7.41	10	0	NA	NA	NA	0	NA	20	0	0	0	0	0	0	0	0	0	0	0	0	0	0	0
33.8658	22	0	1	1	0	0	0	0	41.2857	1	1	0	1	foetal	1	no CS	0	0	0	0	0	3980	7.32	10	0	NA	NA	NA	0	1	22	0	0	0	0	0	0	0	0	0	0	0	0	0	0	0
29.9671	22	0	1	0	0	0	0	0	41.1429	1	1	1	0	no induc	1	no CS	0	0	0	0	0	3575	7.3	10	0	NA	NA	NA	0	NA	12	0	0	0	0	0	0	0	0	0	0	0	0	0	0	0
25.337	20	1	0	0	0	0	0	0	38.7143	1	1	0	1	RPM	1	no CS	0	0	0	0	0	3195	7.26	10	0	NA	NA	NA	0	NA	18	0	0	0	0	0	0	0	0	0	0	0	0	0	0	0
31.611	21	0	0	0	0	0	0	0	39	1	1	0	1	HTA PE	3	Arrest of labor	0	0	0	0	0	3305	7.34	10	0	NA	NA	NA	0	NA	18	0	0	0	1	0	0	0	0	0	0	0	0	0	1	0
37.2466	24	0	1	0	0	0	0	0	38.1429	1	1	0	1	RPM	1	no CS	0	0	0	0	0	3875	7.38	10	0	NA	NA	NA	0	NA	2	0	0	0	0	0	0	0	0	0	0	0	0	0	0	0
33.5178	20	1	0	0	0	0	0	0	40.2857	1	1	1	0	no induc	1	no CS	0	0	0	0	0	3140	7.34	10	0	NA	NA	NA	0	NA	12	0	0	0	0	0	0	0	0	0	0	0	0	0	0	0
43.1425	30	0	0	0	0	0	0	0	41.2857	1	1	0	1	RPM	1	no CS	0	0	0	0	0	3240	7.39	10	0	NA	NA	NA	0	NA	10	0	0	0	0	0	0	0	0	0	0	0	0	0	0	0
23.2904	37	0	1	0	0	0	0	0	41.2857	1	1	0	1	no induc	1	no CS	0	0	0	0	0	3730	7.26	10	0	NA	NA	NA	0	NA	8	1	0	0	0	0	0	0	0	0	0	0	0	0	0	0
41.8521	31	NA	1	1	0	0	0	0	39	1	1	1	0	no induc	1	no CS	0	0	0	0	0	3040	7.37	10	0	NA	NA	NA	0	1	3	0	0	0	0	0	0	0	0	0	0	0	0	0	0	0
31.9288	19	0	0	0	0	0	0	0	40.2857	1	1	0	1	foetal	1	no CS	0	0	0	0	0	2885	7.38	10	0	NA	NA	NA	0	NA	9	0	0	0	0	0	0	0	0	0	0	0	0	0	0	0
33.3671	19	0	1	0	0	0	0	0	38.1429	2	1	1	0	no induc	1	no CS	0	0	0	0	0	2980	7.25	10	0	NA	NA	NA	0	NA	11	0	0	0	0	0	0	0	0	0	0	0	0	0	0	0
34.8767	22	0	0	0	0	0	0	0	41.1429	1	1	1	0	no induc	1	no CS	0	0	0	0	0	2990	7.17	10	0	NA	NA	NA	0	NA	10	0	0	0	0	0	0	0	0	0	0	0	0	0	0	0
29.1205	24	0	0	0	0	0	0	0	37.2857	1	1	0	1	RPM	1	no CS	0	0	0	0	0	2400	7.34	10	0	NA	NA	NA	0	NA	16	0	0	0	0	0	0	0	0	0	0	0	0	0	0	0
29.2274	21	0	1	0	0	0	0	0	39.1429	1	1	1	0	no induc	1	no CS	0	0	0	0	0	3240	7.32	10	0	NA	NA	NA	0	NA	8	0	0	0	0	0	0	0	0	0	0	0	0	0	0	0
35.0356	20	0	1	0	0	0	0	0	41	1	1	0	1	no induc	1	no CS	0	0	0	0	0	3425	7.33	10	0	NA	NA	NA	0	NA	18	0	0	0	0	0	0	0	0	0	0	0	0	0	0	0
33.6274	23	0	0	0	0	0	0	0	40	1	1	1	0	no induc	1	no CS	0	1	0	0	0	3000	7.2	10	0	NA	NA	NA	0	NA	14	0	0	0	0	0	0	0	0	0	0	0	0	0	0	0
29.2658	24	0	1	0	0	0	0	0	38.2857	1	1	1	0	no induc	1	no CS	0	0	0	0	0	3350	7.33	10	0	NA	NA	NA	0	NA	14	0	0	0	0	0	0	0	0	0	0	0	0	0	0	0
33.4548	19	1	0	0	0	0	0	0	39.2857	2	1	1	0	no induc	3	Arrest of labor	0	0	0	0	0	2830	7.33	10	0	NA	NA	NA	0	NA	5	0	0	0	0	0	0	0	0	0	0	0	0	0	0	0
29.9534	23	0	1	0	0	0	0	0	40.4286	1	1	0	1	foetal	1	no CS	0	0	0	0	0	3510	7.37	10	0	NA	NA	NA	0	NA	16	0	0	0	0	0	0	0	0	0	0	0	0	0	0	0
46.4384	21	0	0	0	0	0	0	0	42.4286	1	1	0	1	term	3	Arrest of labor	0	0	0	0	0	2790	7.346	10	0	NA	NA	NA	0	NA	10	0	0	0	0	0	0	0	0	0	0	0	0	0	0	0
25.1616	24	0	0	0	0	0	0	0	40.4286	1	1	1	0	no induc	1	no CS	0	0	0	0	0	3140	7.31	10	0	NA	NA	NA	0	NA	9	0	0	0	0	0	0	0	0	0	0	0	0	0	0	0
27.5178	32	0	0	0	0	0	0	0	42.2857	1	1	0	1	term	1	no CS	0	0	0	0	0	3625	7.31	10	0	NA	NA	NA	0	NA	17	1	0	0	0	0	0	0	0	0	0	0	0	0	0	0
26.1178	21	0	0	0	0	0	0	0	41.1429	1	1	0	1	foetal	1	no CS	0	0	0	0	0	3550	7.46	10	0	NA	NA	NA	0	NA	10	0	0	0	0	0	0	0	0	0	0	0	0	0	0	0
48.3534	20	0	0	0	0	0	0	0	38.5714	1	1	1	0	no induc	1	no CS	0	0	0	0	0	3600	7.41	10	0	NA	NA	NA	0	NA	12	0	0	0	0	0	0	0	0	0	0	0	0	0	0	0
32.9397	22	0	1	0	0	0	0	0	39.8571	1	1	0	1	foetal	1	no CS	0	0	0	0	1	2420	7.35	10	0	NA	NA	NA	0	NA	16	0	0	0	0	0	0	0	0	0	0	0	0	0	0	0
32.411	20	0	0	0	0	0	0	0	42	1	1	0	1	term	1	no CS	0	0	0	0	0	3250	7.37	10	0	NA	NA	NA	0	NA	15	0	0	0	0	0	0	0	0	0	0	0	0	0	0	0
32.5808	21	0	0	0	0	0	0	0	40	1	1	1	0	no induc	1	no CS	0	0	0	0	0	2875	7.36	10	0	NA	NA	NA	0	NA	14	0	0	0	0	0	0	0	0	0	0	0	0	0	0	0
28.4356	22	0	0	0	0	0	0	0	37.1429	1	1	1	0	no induc	1	no CS	0	0	0	0	0	2970	7.22	10	0	NA	NA	NA	0	NA	19	0	0	0	0	0	0	0	0	0	0	0	0	0	0	0
36.3096	22	0	1	0	0	0	0	0	39.2857	1	1	1	0	no induc	1	no CS	0	0	0	0	0	3200	7.35	10	0	NA	NA	NA	0	NA	15	0	0	0	0	0	0	0	0	0	0	0	0	0	0	0
33.6849	21	0	1	0	0	0	0	0	40.1429	1	1	0	1	no induc	1	no CS	0	0	0	0	0	4220	7.33	10	0	NA	NA	NA	0	NA	8	0	0	0	0	0	0	0	0	0	0	0	0	0	0	0
32.5041	23	0	1	0	0	0	0	0	41.1429	1	1	1	0	no induc	1	no CS	0	0	0	0	0	3245	7.36	10	0	NA	NA	NA	0	NA	15	0	0	0	0	0	0	0	0	0	0	0	0	0	0	0
28.3534	19	0	0	0	0	0	0	0	38.5714	1	1	1	0	no induc	1	no CS	0	0	0	0	0	3245	7.37	10	0	NA	NA	NA	0	NA	13	0	0	0	0	0	0	0	0	0	0	0	0	0	0	0
32.0055	23	0	1	0	0	0	0	0	36.8571	1	1	1	0	no induc	1	no CS	0	0	0	0	0	2275	7.15	10	0	NA	NA	NA	0	NA	8	0	0	0	0	0	0	0	0	0	0	0	0	0	0	0
33.8247	20	0	0	0	0	0	0	0	39.8571	1	1	1	0	no induc	1	no CS	0	0	0	0	0	2950	7.3	10	0	NA	NA	NA	0	NA	11	0	0	0	0	0	0	0	0	0	0	0	0	0	0	0
39.5151	21	0	1	1	1	0	0	0	42	1	1	0	1	foetal	1	no CS	0	0	0	0	0	3535	7.34	10	0	NA	NA	NA	0	1	10	0	0	0	0	0	0	0	0	0	0	0	0	0	0	0
32.6219	22	0	1	0	0	0	0	0	39.5714	1	1	1	0	no induc	1	no CS	0	0	0	0	0	3700	7.38	10	0	NA	NA	NA	0	NA	11	0	0	0	0	0	0	0	0	0	0	0	0	0	0	0
38.7808	19	0	1	1	0	0	0	0	40.8571	1	1	1	0	no induc	1	no CS	0	0	0	0	0	3730	7.39	10	0	NA	NA	NA	0	1	7	0	0	0	0	0	0	0	0	0	0	0	0	0	0	0
22.789	21	0	0	0	0	0	0	0	39	1	1	0	1	RPM	1	no CS	0	0	0	0	0	2650	7.42	10	0	NA	NA	NA	0	NA	16	0	0	0	0	0	0	0	0	0	0	0	0	0	0	0
30.2384	20	0	1	0	0	0	0	0	39.2857	1	1	1	0	no induc	1	no CS	0	0	0	0	0	3310	7.33	10	0	NA	NA	NA	0	NA	-1	0	0	0	0	0	0	0	0	0	0	0	0	0	0	0
31.4	23	0	0	0	0	0	0	0	38.8571	1	1	1	0	no induc	1	no CS	0	0	0	0	1	2360	7.35	10	0	NA	NA	NA	0	NA	10	0	0	0	0	0	0	0	0	0	0	0	0	0	0	0
25.3808	20	0	0	0	0	0	0	0	39.2857	1	1	1	0	no induc	1	no CS	0	0	0	0	0	2625	7.23	10	0	NA	NA	NA	0	NA	13	0	0	0	0	0	0	0	0	0	0	0	0	0	0	0
20.7178	22	0	0	0	0	0	0	0	40.2857	1	1	1	0	no induc	3	Arrest of labor	0	1	0	0	0	3025	7.35	10	0	NA	NA	NA	0	NA	16	0	0	0	1	0	0	0	0	0	0	0	0	0	0	0
29.9534	32	1	1	1	0	0	0	0	40	1	1	0	0	no induc	2	Cesarean scar	0	0	0	0	0	2935	7.33	10	0	NA	NA	NA	0	2	11	0	0	0	0	0	0	0	0	0	0	0	0	0	0	0
32.4384	23	0	1	0	0	0	0	0	41.2857	1	1	0	1	no induc	1	no CS	0	0	0	0	0	4500	7.43	10	1	NA	NA	NA	0	NA	14	0	0	0	0	0	0	0	0	0	0	0	0	0	0	0
30.6	36	0	1	0	0	0	0	0	41	1	1	1	0	no induc	1	no CS	0	0	0	0	0	3800	7.33	10	0	NA	NA	NA	0	NA	1	0	0	0	0	0	0	0	0	0	0	0	0	0	0	0
38.4849	20	0	1	0	0	0	0	0	39.4286	1	1	1	0	no induc	1	no CS	0	0	0	0	0	3250	7.25	7	2	NA	NA	NA	0	NA	9	0	0	0	0	0	0	0	0	0	0	0	0	0	0	0
27.6411	22	0	1	0	0	0	0	0	38.2857	1	1	1	0	no induc	1	no CS	0	1	0	0	0	3480	7.33	10	0	NA	NA	NA	0	NA	19	0	0	0	0	0	0	0	0	0	0	0	0	0	0	0
43.1123	32	0	1	1	1	0	0	0	37.5714	1	1	1	0	no induc	1	no CS	0	0	0	0	0	3195	7.28	10	0	NA	NA	NA	0	1	0	0	0	0	0	0	0	0	0	0	0	0	0	0	0	0
32.4055	20	1	0	0	0	0	0	0	40.8571	1	1	1	0	no induc	1	no CS	0	0	0	0	0	3490	7.3	10	0	NA	NA	NA	0	NA	10	0	0	0	0	0	0	0	0	0	0	0	0	0	0	0
29.2575	22	0	1	0	0	0	0	0	40.1429	1	1	1	0	no induc	1	no CS	0	0	0	0	0	3420	7.37	10	0	NA	NA	NA	0	NA	9	0	0	0	0	0	0	0	0	0	0	0	0	0	0	0
32.9616	20	0	0	0	0	0	0	0	41.2857	1	1	1	0	no induc	3	Arrest of labor	0	0	0	0	0	3500	7.24	10	0	NA	NA	NA	0	NA	11	0	0	0	0	0	0	0	0	0	0	0	0	0	0	0
36.7808	22	1	1	0	0	0	0	0	40	1	1	1	0	no induc	1	no CS	0	0	0	0	0	3250	7.39	10	0	NA	NA	NA	0	NA	6	0	0	0	0	0	0	0	0	0	0	0	0	0	0	0
31.8603	24	0	1	0	0	0	0	0	40.8571	1	1	1	0	no induc	1	no CS	0	0	0	0	0	3290	7.37	10	0	NA	NA	NA	0	NA	20	0	0	0	0	0	0	0	0	0	0	0	0	0	0	0
25.2438	20	0	0	0	0	0	0	0	39	1	1	1	0	no induc	1	no CS	0	0	0	0	0	3430	7.3	10	0	NA	NA	NA	0	NA	12	0	0	0	0	0	0	0	0	0	0	0	0	0	0	0
32.8932	23	0	1	0	0	0	0	0	39.1429	1	1	1	0	no induc	1	no CS	0	0	0	0	0	3480	7.31	10	0	NA	NA	NA	0	NA	13	0	0	0	0	0	0	0	0	0	0	0	0	0	0	0
26.6219	20	0	1	0	0	0	0	0	38.8571	1	1	1	0	no induc	1	no CS	0	0	0	0	0	3130	7.27	10	0	NA	NA	NA	0	NA	12	0	0	0	0	0	0	0	0	0	0	0	0	0	0	0
47.5616	19	0	0	0	0	0	0	0	38.8571	1	1	1	0	no induc	1	no CS	0	0	0	0	1	2240	7.17	10	0	NA	NA	NA	0	NA	11	1	0	0	0	0	0	0	0	0	0	0	0	0	0	0
33.8329	20	0	1	1	0	0	0	0	41.2857	1	1	1	0	no induc	1	no CS	0	0	0	0	0	3630	7.29	10	0	NA	NA	NA	0	1	15	1	0	0	0	0	0	0	0	0	0	0	0	0	0	0
29.2795	31	0	1	0	0	0	0	0	41.2857	1	1	1	0	no induc	1	no CS	0	0	0	0	0	3820	7.42	10	0	NA	NA	NA	0	NA	3	1	0	0	0	0	0	0	0	0	0	0	0	0	0	0
23.1288	20	0	0	0	0	0	0	0	39.4286	1	1	1	0	no induc	1	no CS	0	0	0	0	0	3290	7.21	10	0	NA	NA	NA	0	NA	15	0	0	0	0	0	0	0	0	0	0	0	0	0	0	0
22.6356	20	0	0	0	0	0	0	0	37.4286	1	1	1	0	no induc	1	no CS	0	0	0	0	0	2490	7.26	10	0	NA	NA	NA	0	NA	14	0	0	0	0	0	0	0	0	0	0	0	0	0	0	0
30.1726	19	0	0	0	0	0	0	0	42	1	1	0	1	term	1	no CS	0	0	0	0	0	3575	7.18	10	0	NA	NA	NA	0	NA	9	1	0	0	0	0	0	0	0	0	0	0	0	0	0	0
29.6959	20	0	0	0	0	0	0	0	40.1429	1	1	1	0	no induc	1	no CS	0	0	0	0	0	2745	7.36	10	0	NA	NA	NA	0	NA	14	1	0	0	0	0	0	0	0	0	0	0	0	0	0	0
36.7233	24	0	1	0	0	0	0	0	40.7143	1	1	1	0	no induc	1	no CS	0	0	0	0	0	3485	7.35	10	0	NA	NA	NA	0	NA	17	0	0	0	0	0	0	0	0	0	0	0	0	0	0	0
49.1973	21	0	0	0	0	0	0	0	35.1429	1	2	1	0	no induc	3	Arrest of labor	1	0	0	0	0	1910	7.36	10	1	1935	7.35	10	1	NA	15	0	0	0	0	0	0	0	0	0	0	0	0	0	0	1
30.8575	22	0	1	0	0	0	0	0	40.1429	1	1	1	0	no induc	1	no CS	0	0	0	0	0	3700	7.2	10	0	NA	NA	NA	0	NA	23	0	0	0	0	0	0	0	0	0	0	0	0	0	0	0
26.2192	32	0	1	0	0	0	0	0	40.4286	1	1	1	0	no induc	1	no CS	0	0	0	0	0	4410	7.31	10	0	NA	NA	NA	0	NA	13	0	0	0	0	0	0	0	0	0	0	0	0	0	0	0
39.8712	24	0	1	0	0	0	0	0	38.8571	1	1	1	0	no induc	3	Abnormal fetal heart rate	0	0	0	0	0	2485	7.16	10	0	NA	NA	NA	0	NA	16	0	0	0	0	0	0	0	0	0	0	0	0	0	0	0
45.2575	23	0	1	0	0	0	0	0	39	2	2	1	0	no induc	1	no CS	0	0	0	0	0	2790	7.29	10	0	2565	7.32	10	1	NA	12	0	0	0	0	0	0	0	0	0	0	0	0	0	0	0
38.1808	31	0	1	0	0	0	0	0	39.7143	1	1	1	0	no induc	1	no CS	0	0	0	0	0	4495	7.21	10	0	NA	NA	NA	0	NA	13	0	0	0	0	0	0	0	0	0	0	0	0	0	0	0
35.1589	20	0	0	0	0	0	0	0	40.5714	1	1	1	0	no induc	1	no CS	0	0	0	0	0	2745	7.43	10	0	NA	NA	NA	0	NA	13	1	0	0	0	0	0	0	0	0	0	0	0	0	0	0
29.8466	21	0	0	0	0	0	0	0	41.1429	1	1	1	0	no induc	1	no CS	0	0	0	0	0	3300	7.32	10	0	NA	NA	NA	0	NA	19	0	0	0	0	0	0	0	0	0	0	0	0	0	0	0
24.5973	21	0	0	0	0	0	0	0	40.5714	1	1	1	0	no induc	1	no CS	0	1	0	0	0	3085	7.37	10	0	NA	NA	NA	0	NA	9	0	0	0	0	0	0	0	0	0	0	0	0	0	0	0
31.8137	22	0	1	0	0	0	0	0	41.4286	1	1	0	1	Maternal	1	no CS	0	0	0	1	0	3675	7.32	10	0	NA	NA	NA	0	NA	11	0	0	0	0	0	0	0	0	0	0	0	0	0	0	0
26.8548	19	NA	1	1	0	0	0	0	39.2857	1	1	1	0	no induc	3	Abnormal fetal heart rate	0	0	0	0	0	2820	6.92	4	2	NA	NA	NA	0	1	10	0	0	0	0	0	0	0	0	0	0	0	0	0	0	0
27.3178	24	1	1	0	0	0	0	0	41.1429	1	1	1	0	no induc	1	no CS	0	0	0	0	0	2970	7.39	10	0	NA	NA	NA	0	NA	13	0	0	0	0	0	0	0	0	0	0	0	0	0	0	0
30.137	19	0	1	0	0	0	0	0	40.1429	1	1	1	0	no induc	1	no CS	0	0	0	0	0	3730	7.235	10	0	NA	NA	NA	0	NA	4	0	0	0	0	0	0	0	0	0	0	0	0	0	0	0
26.674	22	0	1	0	0	0	0	0	40.8571	1	1	0	1	Maternal	1	no CS	0	0	0	0	0	3775	7.35	10	0	NA	NA	NA	0	NA	18	1	0	0	0	0	0	0	0	0	0	0	0	0	0	0
34.5068	19	0	1	0	0	0	0	0	40.4286	1	1	1	0	no induc	1	no CS	0	0	0	0	0	4090	7.39	10	0	NA	NA	NA	0	NA	24	0	0	0	0	0	0	0	0	0	0	0	0	0	0	0
33.011	20	0	0	0	0	0	1	0	39.8571	1	1	1	0	no induc	1	no CS	0	0	0	0	0	3000	7.25	10	0	NA	NA	NA	0	NA	10	1	0	0	0	0	0	0	0	0	0	0	0	0	0	0
29.2493	24	0	1	1	0	0	0	0	40.2857	1	1	0	1	HTA PE	3	Arrest of labor	0	0	0	0	0	3600	7.39	10	0	NA	NA	NA	0	1	20	0	0	0	0	0	0	0	0	0	0	0	0	0	0	0
25.1863	24	0	0	0	0	0	0	0	40.7143	1	1	1	0	no induc	1	no CS	0	0	0	0	0	2990	7.26	10	0	NA	NA	NA	0	NA	21	0	0	0	0	0	0	0	0	0	0	0	0	0	0	0
26.663	22	0	0	0	0	0	0	0	36.5714	1	1	0	1	RPM	1	no CS	0	0	0	0	0	2340	7.44	10	0	NA	NA	NA	0	NA	6	1	0	0	0	0	0	0	0	0	0	0	0	0	0	0
29.6301	23	0	0	0	0	0	0	0	41.5714	1	1	1	0	no induc	1	no CS	0	0	0	0	0	3520	7.23	10	0	NA	NA	NA	0	NA	20	0	0	0	0	0	0	0	0	0	0	0	0	0	0	0
33.6411	19	0	1	0	0	0	0	0	35	1	1	1	0	no induc	1	no CS	0	0	0	0	0	2265	7.35	10	1	NA	NA	NA	0	NA	11	1	0	0	0	0	0	0	0	0	0	0	0	0	0	0
35.463	21	0	1	1	0	0	0	0	40.5714	1	1	1	0	no induc	1	no CS	0	0	0	0	0	4200	7.19	10	0	NA	NA	NA	0	1	18	0	0	0	0	0	0	0	0	0	0	0	0	0	0	0
31.7945	24	NA	0	0	0	0	0	0	41.1429	1	1	0	1	foetal	1	no CS	0	0	0	0	0	3150	7.52	10	0	NA	NA	NA	0	NA	10	0	0	0	0	0	0	0	0	0	0	0	0	0	0	0
27.2712	33	0	1	1	0	0	0	0	38.8571	1	1	0	0	no induc	2	Cesarean scar	0	0	0	0	0	3730	7.33	9	0	NA	NA	NA	0	2	7	0	0	0	0	0	0	0	0	0	0	0	0	0	0	0
42.0959	34	0	0	0	0	0	0	0	41.8571	1	1	0	1	RPM	1	no CS	0	0	0	0	0	4060	7.247	10	0	NA	NA	NA	0	NA	13	0	0	0	0	0	0	0	0	0	0	0	0	0	0	0
24.7589	21	0	1	0	0	0	0	0	39.2857	1	1	1	0	no induc	1	no CS	0	0	0	0	0	3635	7.33	10	0	NA	NA	NA	0	NA	4	0	0	0	0	0	0	0	0	0	0	0	0	0	0	0
32.0329	22	0	0	0	0	0	0	0	39.1429	1	1	1	0	no induc	1	no CS	0	0	0	0	0	3080	7.24	10	0	NA	NA	NA	0	NA	12	0	0	0	0	0	0	0	0	0	0	0	0	0	0	0
38.874	21	0	0	0	0	0	0	0	40.5714	1	1	1	0	no induc	3	Arrest of labor	0	0	1	0	0	2875	7.35	10	0	NA	NA	NA	0	NA	6	0	1	0	0	0	0	0	0	0	0	0	0	0	0	0
23.3616	21	0	0	0	0	0	0	0	40.4286	1	1	1	0	no induc	1	no CS	0	0	0	0	0	3345	7.21	8	0	NA	NA	NA	0	NA	14	0	0	0	0	0	0	0	0	0	0	0	0	0	0	0
24.0849	33	0	0	0	0	0	0	0	38	1	1	1	0	no induc	3	Arrest of labor	0	0	0	0	0	3480	7.34	10	0	NA	NA	NA	0	NA	0	0	0	0	0	0	0	0	0	0	0	0	0	0	0	0
30.5836	21	0	0	0	0	0	0	0	39.7143	1	1	1	0	no induc	1	no CS	0	0	0	0	0	3450	7.31	10	0	NA	NA	NA	0	NA	13	0	0	0	0	0	0	0	0	0	0	0	0	0	0	0
38.4959	22	0	1	0	0	0	0	0	41	1	1	1	0	no induc	1	no CS	0	0	0	0	0	3260	7.36	10	0	NA	NA	NA	0	NA	18	0	0	0	0	0	0	0	0	0	0	0	0	0	0	0
28.4986	23	0	1	0	0	0	0	0	38.5714	1	1	0	1	no induc	1	no CS	0	0	0	0	0	3650	7.42	10	0	NA	NA	NA	0	NA	7	1	0	0	0	0	0	0	0	0	0	0	0	0	0	0
27.8192	32	0	0	0	0	0	1	0	39.1429	2	1	0	0	no induc	2	Placenta malposition	0	0	0	0	0	3225	7.37	10	0	NA	NA	NA	0	NA	14	1	0	0	0	0	0	0	0	0	0	0	0	0	0	0
28.1534	22	0	0	0	0	0	0	0	41	1	1	1	0	no induc	1	no CS	0	0	0	0	0	3475	7.26	10	0	NA	NA	NA	0	NA	22	0	0	0	0	0	0	0	0	0	0	0	0	0	0	0
29.3479	20	0	0	0	0	0	0	0	40.4286	1	1	1	0	no induc	1	no CS	0	0	0	0	0	3500	7.35	10	0	NA	NA	NA	0	NA	5	0	0	0	0	0	0	0	0	0	0	0	0	0	0	0
33.6411	22	0	1	0	0	0	0	0	40.2857	1	1	1	0	no induc	1	no CS	0	0	0	0	0	3550	7.28	10	0	NA	NA	NA	0	NA	14	0	0	0	0	0	0	0	0	0	0	0	0	0	0	0
33.6466	21	0	1	0	0	0	0	0	38.7143	1	1	1	0	no induc	1	no CS	0	1	0	0	0	2585	7.34	10	0	NA	NA	NA	0	NA	15	0	0	0	0	0	0	0	0	0	0	0	0	0	0	0
33.2055	19	0	1	0	0	0	0	0	40.4286	1	1	1	0	no induc	1	no CS	0	0	0	0	0	3500	7.3	10	0	NA	NA	NA	0	NA	15	1	0	0	0	0	0	0	0	0	0	0	0	0	0	0
27.8795	20	0	1	0	0	0	0	0	40.1429	1	1	1	0	no induc	1	no CS	0	0	0	0	0	3280	7.35	10	0	NA	NA	NA	0	NA	10	0	0	0	0	0	0	0	0	0	0	0	0	0	0	0
30.4219	20	0	1	0	0	0	0	0	39.1429	1	1	1	0	no induc	1	no CS	0	0	0	0	0	3430	7.39	10	0	NA	NA	NA	0	NA	13	0	0	0	0	0	0	0	0	0	0	0	0	0	0	0
29.0247	24	0	0	0	0	0	0	0	41.5714	2	1	0	1	HTA PE	3	Abnormal fetal heart rate	0	0	0	0	0	3120	7.28	10	0	NA	NA	NA	0	NA	11	1	0	0	0	0	0	0	0	0	0	0	0	0	0	0
41.5479	30	0	1	1	0	0	0	0	40.1429	1	1	1	0	no induc	1	no CS	0	0	0	0	0	3570	7.42	10	0	NA	NA	NA	0	1	2	0	0	0	0	0	0	0	0	0	0	0	0	0	0	0
28.474	21	0	1	0	0	0	0	0	39.2857	1	1	1	0	no induc	1	no CS	0	1	0	0	0	3530	7.335	10	0	NA	NA	NA	0	NA	14	0	0	0	0	0	0	0	0	0	0	0	0	0	0	0
33.5123	20	0	0	0	0	0	0	0	40.8571	1	1	1	0	no induc	1	no CS	0	0	0	0	0	3700	7.33	10	0	NA	NA	NA	0	NA	13	0	0	0	0	0	0	0	0	0	0	0	0	0	0	0
24.3836	21	NA	0	0	0	0	0	0	38.5714	1	1	1	0	no induc	1	no CS	0	0	0	0	0	2670	7.31	10	0	NA	NA	NA	0	NA	13	0	0	0	0	0	0	0	0	0	0	0	0	0	0	0
42.3589	36	0	1	0	0	0	0	0	41.5714	1	1	1	0	no induc	1	no CS	0	0	0	0	0	3190	7.28	10	0	NA	NA	NA	0	NA	7	0	0	0	0	0	0	0	0	0	0	0	0	0	0	0
36.8904	22	0	1	0	0	0	1	0	39	1	1	1	0	no induc	1	no CS	0	0	0	0	0	3085	7.39	10	0	NA	NA	NA	0	NA	9	1	0	0	0	0	0	0	0	0	0	0	0	0	0	0
34.0822	21	NA	0	0	0	0	0	0	36.8571	1	2	0	1	RPM	1	no CS	1	0	0	0	0	2540	NA	10	0	2375	NA	10	0	NA	17	0	0	0	0	0	0	0	0	0	0	0	0	0	0	0
33.811	21	0	0	0	0	0	0	0	38.4286	1	1	0	1	Maternal	1	no CS	0	0	1	0	0	2975	7.33	10	0	NA	NA	NA	0	NA	10	0	1	0	0	0	0	0	0	0	0	0	0	0	0	0
32.0466	19	0	0	0	0	0	0	0	39.1429	1	1	1	0	no induc	1	no CS	0	0	0	0	0	3175	NA	10	0	NA	NA	NA	0	NA	11	0	0	0	0	0	0	0	0	0	0	0	0	0	0	0
33.2027	22	0	0	0	0	0	0	0	39.5714	1	1	1	0	no induc	1	no CS	0	0	0	0	0	2960	7.3	10	0	NA	NA	NA	0	NA	18	0	0	0	0	0	0	0	0	0	0	0	0	0	0	0
36.0356	19	0	1	0	0	0	0	0	40.2857	1	1	1	0	no induc	1	no CS	0	0	0	0	0	3770	7.32	10	0	NA	NA	NA	0	NA	9	0	0	0	0	0	0	0	0	0	0	0	0	0	0	0
30.2055	37	0	1	0	0	0	0	0	39.1429	1	1	0	1	RPM	1	no CS	0	0	1	0	0	3320	7.23	10	0	NA	NA	NA	0	NA	13	0	1	0	0	0	0	0	0	0	0	0	0	0	0	0
26.1836	20	0	0	0	0	0	0	0	39.7143	1	1	1	0	no induc	1	no CS	0	0	0	0	0	3485	7.33	10	0	NA	NA	NA	0	NA	15	0	0	0	0	0	0	0	0	0	0	0	0	0	0	0
33.0466	19	0	1	0	0	0	0	0	38.4286	1	1	1	0	no induc	1	no CS	0	0	0	0	0	2745	7.41	10	0	NA	NA	NA	0	NA	13	0	0	0	0	0	0	0	0	0	0	0	0	0	0	0
35.0027	24	0	1	0	0	0	0	0	39.8571	1	1	1	0	no induc	1	no CS	0	0	0	0	0	3205	7.38	10	0	NA	NA	NA	0	NA	10	0	0	0	0	0	0	0	0	0	0	0	0	0	0	0
33.4575	21	0	0	0	0	0	0	0	34.2857	2	1	0	1	foetal	1	no CS	0	1	0	0	1	1420	7.14	8	2	NA	NA	NA	0	NA	5	0	0	0	0	0	0	0	0	0	0	0	0	0	0	0
44.3397	20	0	0	0	0	0	0	0	39.4286	1	2	0	1	foetal	1	no CS	0	0	0	0	0	3185	7.2	9	0	2380	7.3	10	0	NA	12	0	0	0	0	0	0	0	0	0	0	0	0	0	0	0
26.4959	20	0	0	0	0	0	0	0	40	1	1	1	0	no induc	1	no CS	0	0	0	0	0	3735	7.29	10	0	NA	NA	NA	0	NA	9	0	0	0	0	0	0	0	0	0	0	0	0	0	0	0
39.7288	22	0	1	0	1	0	0	0	38.8571	1	1	0	1	RPM	1	no CS	0	0	0	0	0	3630	7.27	10	0	NA	NA	NA	0	NA	12	0	0	0	0	0	0	0	0	0	0	0	0	0	0	0
25.8082	22	0	0	0	0	0	0	0	41.7143	1	1	0	1	term	3	Arrest of labor	0	0	0	0	0	3740	7.4	10	0	NA	NA	NA	0	NA	22	0	0	0	0	0	0	0	0	0	0	0	0	0	0	0
28.6384	23	0	0	0	0	0	0	0	39.7143	1	1	1	0	no induc	1	no CS	0	0	0	0	0	3200	7.25	10	0	NA	NA	NA	0	NA	20	0	0	0	0	0	0	0	0	0	0	0	0	0	0	0
30.0658	20	0	1	0	0	0	0	0	39.1429	1	1	0	1	no induc	1	no CS	0	0	0	0	0	3390	7.41	10	0	NA	NA	NA	0	NA	18	0	0	0	0	0	0	0	0	0	0	0	0	0	0	0
23.6164	23	0	0	0	0	0	0	0	39.5714	2	1	1	0	no induc	1	no CS	0	0	0	0	0	2900	7.29	10	0	NA	NA	NA	0	NA	13	0	0	0	0	0	0	0	0	0	0	0	0	0	0	0
32.6	19	0	1	0	0	0	0	0	41.1429	1	1	1	0	no induc	1	no CS	0	1	0	0	0	4295	7.42	10	0	NA	NA	NA	0	NA	12	0	0	0	0	0	0	0	0	0	0	0	0	0	0	0
31.0055	32	0	1	0	0	0	0	0	39.4286	1	1	0	1	no induc	1	no CS	0	0	0	0	0	3040	7.29	10	0	NA	NA	NA	0	NA	11	0	0	0	0	0	0	0	0	0	0	0	0	0	0	0
38.189	24	1	0	0	0	0	0	0	41.8571	1	1	1	0	no induc	1	no CS	0	0	0	0	0	3145	7.12	9	0	NA	NA	NA	0	NA	12	0	0	0	0	0	0	0	0	0	0	0	0	0	0	0
34.4301	21	0	1	0	0	0	0	0	41.1429	1	1	1	0	no induc	1	no CS	0	0	0	0	0	3525	7.35	10	0	NA	NA	NA	0	NA	15	0	0	0	0	0	0	0	0	0	0	0	0	0	0	0
27.0027	23	0	1	0	0	0	0	0	41	1	1	1	0	no induc	1	no CS	0	0	0	0	0	3400	7.37	10	0	NA	NA	NA	0	NA	9	0	0	0	0	0	0	0	0	0	0	0	0	0	0	0
34.811	24	0	0	0	0	0	0	0	34.4286	1	1	1	0	no induc	1	no CS	1	0	0	0	0	2405	7.29	10	1	NA	NA	NA	0	NA	13	0	0	0	0	0	0	0	0	0	0	0	0	0	0	0
27.9288	20	0	1	0	0	0	0	0	39.8571	1	1	1	0	no induc	1	no CS	0	0	0	0	0	3670	7.36	10	0	NA	NA	NA	0	NA	13	0	0	0	0	0	0	0	0	0	0	0	0	0	0	0
26.9863	21	0	1	0	0	0	0	0	38	2	1	1	0	no induc	3	Placenta malposition	0	0	0	0	0	3150	7.37	10	0	NA	NA	NA	0	NA	15	0	0	0	0	0	0	0	0	0	0	0	0	0	0	0
29.063	41	0	1	1	0	0	0	0	39	1	1	0	0	no induc	2	Cesarean scar	0	0	0	0	0	2740	7.228	10	0	NA	NA	NA	0	2	-15	0	0	0	0	0	0	0	0	0	0	0	0	0	0	0
24.3425	22	NA	1	1	0	0	0	0	41.5714	1	1	1	0	no induc	1	no CS	0	0	0	0	0	3415	7.31	10	0	NA	NA	NA	0	1	14	0	0	0	0	0	0	0	0	0	0	0	0	0	0	0
40.811	21	0	0	0	0	0	0	0	40.7143	1	1	1	0	no induc	1	no CS	0	0	0	0	0	3500	7.25	10	0	NA	NA	NA	0	NA	8	0	0	0	0	0	0	0	0	0	0	0	0	0	0	0
40.5452	21	0	0	0	0	0	0	0	37.5714	1	1	1	0	no induc	1	no CS	0	0	0	0	0	2695	7.32	10	0	NA	NA	NA	0	NA	11	0	0	0	0	0	0	0	0	0	0	0	0	0	0	0
33.4521	34	0	1	1	0	0	0	0	40.8571	1	1	0	1	RPM	3	Abnormal fetal heart rate	0	0	0	0	0	3825	7.37	10	0	NA	NA	NA	0	1	24	0	0	0	0	3	0	0	0	0	0	0	0	0	0	0
36.0438	31	NA	1	0	0	0	0	0	38.5714	1	1	1	0	no induc	1	no CS	0	0	0	0	0	3110	7.4	10	0	NA	NA	NA	0	NA	0	0	0	0	0	0	0	0	0	0	0	0	0	0	0	0
25.2795	20	NA	1	0	0	0	0	0	36.7143	1	1	1	0	no induc	1	no CS	0	0	0	0	0	2780	7.33	10	0	NA	NA	NA	0	NA	17	0	0	0	0	0	0	0	0	0	0	0	0	0	0	0
44.1973	31	NA	0	0	0	0	0	0	42.2857	1	1	0	1	term	3	Abnormal fetal heart rate	0	0	1	0	0	3835	7.24	8	0	NA	NA	NA	0	NA	10	1	1	0	0	0	0	0	0	0	0	0	0	0	0	0
31.6658	20	0	0	0	0	0	0	0	39.7143	1	1	1	0	no induc	1	no CS	0	0	0	0	0	2985	7.37	10	0	NA	NA	NA	0	NA	10	0	0	0	0	0	0	0	0	0	0	0	0	0	0	0
36.2603	21	0	0	0	0	0	0	0	42.2857	1	1	0	1	term	3	Arrest of labor	0	0	0	0	0	4800	7.32	10	0	NA	NA	NA	0	NA	23	0	0	0	0	0	0	0	0	0	0	0	0	0	0	0
22.9973	22	0	0	0	0	0	0	0	40	1	1	1	0	no induc	1	no CS	0	0	0	0	0	3230	7.24	10	0	NA	NA	NA	0	NA	10	0	0	0	0	0	0	0	0	0	0	0	0	0	0	0
30.8521	23	0	1	0	0	0	0	0	39.7143	1	1	1	0	no induc	1	no CS	0	0	0	0	0	3070	7.42	10	0	NA	NA	NA	0	NA	14	0	0	0	0	0	0	0	0	0	0	0	0	0	0	0
20.4932	23	0	0	0	0	0	0	0	40.4286	1	1	1	0	no induc	1	no CS	0	0	0	0	0	3160	7.2	10	0	NA	NA	NA	0	NA	15	0	0	0	0	0	0	0	0	0	0	0	0	0	0	0
23.6384	19	0	0	0	0	0	0	0	41.4286	1	1	1	0	no induc	1	no CS	0	0	0	0	0	3475	7.278	9	2	NA	NA	NA	0	NA	1	0	0	0	0	0	0	0	0	0	0	0	0	0	0	0
44.1479	19	1	0	0	0	0	0	0	38.7143	1	1	1	0	no induc	1	no CS	0	0	0	0	0	2790	7.26	7	2	NA	NA	NA	0	NA	20	0	0	0	0	0	0	0	0	0	0	0	0	0	0	0
29.0274	20	0	1	0	0	0	0	0	39.7143	1	1	1	0	no induc	1	no CS	0	0	0	0	0	3195	7.44	10	0	NA	NA	NA	0	NA	9	0	0	0	0	0	0	0	0	0	0	0	0	0	0	0
35.0247	22	0	0	0	0	0	0	0	41	1	1	1	0	no induc	1	no CS	0	0	0	0	0	3550	7.32	10	0	NA	NA	NA	0	NA	8	0	0	0	0	0	0	0	0	0	0	0	0	0	0	0
32.1151	22	0	0	0	0	0	0	0	41.4286	2	1	0	1	foetal	1	no CS	0	0	0	0	0	2855	7.06	10	0	NA	NA	NA	0	NA	9	0	0	0	0	0	0	0	0	0	0	0	0	0	0	0
33.6959	23	0	1	0	0	0	0	0	39.4286	1	1	1	0	no induc	1	no CS	0	0	0	0	0	3430	7.321	10	0	NA	NA	NA	0	NA	14	0	0	0	0	0	0	0	0	0	0	0	0	0	0	0
33.8603	20	0	0	0	0	0	0	0	39.2857	1	1	1	0	no induc	1	no CS	0	0	0	0	0	4150	7.29	10	0	NA	NA	NA	0	NA	17	0	0	0	0	0	0	0	0	0	0	0	0	0	0	0
29.3425	23	0	0	0	0	0	0	0	41.5714	1	1	1	0	no induc	1	no CS	0	0	0	0	0	4075	7.17	10	0	NA	NA	NA	0	NA	13	0	0	0	0	0	0	0	0	0	0	0	0	0	0	0
32.8959	19	0	1	0	0	0	0	0	40.2857	1	1	0	1	no induc	1	no CS	0	0	0	0	0	3200	7.38	10	0	NA	NA	NA	0	NA	14	0	0	0	0	0	0	0	0	0	0	0	0	0	0	0
26.6658	22	0	1	1	0	0	0	0	39.7143	1	1	1	0	no induc	1	no CS	0	0	0	0	0	3485	7.24	10	0	NA	NA	NA	0	1	18	0	0	0	0	0	0	0	0	0	0	0	0	0	0	0
27.2329	24	0	1	1	0	0	0	0	40.2857	1	1	0	1	foetal	1	no CS	0	0	0	0	0	3970	7.28	10	0	NA	NA	NA	0	1	15	0	0	0	0	0	0	0	0	0	0	0	0	0	0	0
34.2904	23	0	1	0	0	0	0	0	40	1	1	1	0	no induc	1	no CS	0	0	0	0	0	3160	7.36	10	0	NA	NA	NA	0	NA	12	0	0	0	0	0	0	0	0	0	0	0	0	0	0	0
27.2082	20	0	0	0	0	0	0	0	37.1429	1	1	1	0	no induc	1	no CS	0	0	0	0	0	2655	7.34	10	0	NA	NA	NA	0	NA	9	0	0	0	0	0	0	0	0	0	0	0	0	0	0	0
29.3836	21	0	0	0	0	0	0	0	39.2857	1	1	1	0	no induc	3	Arrest of labor	0	0	0	0	0	3795	7.27	10	0	NA	NA	NA	0	NA	12	0	0	0	0	0	0	0	0	0	0	0	0	0	0	0
24.9918	20	0	1	0	0	0	0	0	38.8571	1	1	0	1	Maternal	1	no CS	0	0	0	0	0	3220	7.41	10	0	NA	NA	NA	0	NA	19	0	0	0	1	0	0	0	0	0	0	0	0	0	0	1
37.6986	19	0	1	0	0	0	0	0	38.1429	1	1	0	1	no induc	1	no CS	0	0	0	0	0	3290	7.45	10	0	NA	NA	NA	0	NA	13	0	0	0	0	0	0	0	0	0	0	0	0	0	0	0
25.6822	21	0	0	0	0	0	0	0	42.1429	1	1	0	1	term	3	Arrest of labor	0	0	0	0	0	3400	7.22	10	0	NA	NA	NA	0	NA	4	0	0	0	0	0	0	0	0	0	0	0	0	0	0	0
29.5945	22	0	1	0	0	0	0	0	40.7143	1	1	1	0	no induc	1	no CS	0	0	0	0	0	3520	7.37	10	0	NA	NA	NA	0	NA	19	0	0	0	0	0	0	0	0	0	0	0	0	0	0	0
33.3699	36	0	0	0	0	0	0	0	40.8571	1	1	0	1	RPM	1	no CS	0	0	0	0	0	4040	7.29	10	0	NA	NA	NA	0	NA	6	0	0	0	0	0	0	0	0	0	0	0	0	0	0	0
31.0356	24	0	0	0	0	0	0	0	41.1429	1	1	1	0	no induc	1	no CS	0	0	0	0	0	3320	7.28	10	0	NA	NA	NA	0	NA	16	0	0	0	0	0	0	0	0	0	0	0	0	0	0	0
33.7288	32	0	0	0	0	0	0	0	39.5714	1	1	1	0	no induc	1	no CS	0	0	0	0	0	3490	7.25	10	0	NA	NA	NA	0	NA	3	0	0	0	0	0	0	0	0	0	0	0	0	0	0	0
32.1205	20	0	0	0	0	0	0	0	40.8571	1	1	1	0	no induc	1	no CS	0	0	0	0	0	2940	7.3	7	0	NA	NA	NA	0	NA	12	0	0	0	0	0	0	0	0	0	0	0	0	0	0	0
28.1151	23	0	1	0	0	0	0	0	36	1	1	0	1	RPM	1	no CS	0	0	0	0	0	2790	7.36	10	0	NA	NA	NA	0	NA	6	0	0	0	0	0	0	0	0	0	0	0	0	0	0	0
35.389	20	0	0	0	0	0	0	0	38.5714	1	1	0	0	no induc	2	Placenta malposition	0	0	0	0	0	2980	7.38	10	0	NA	NA	NA	0	NA	12	0	0	0	0	0	0	0	0	0	0	0	0	0	0	0
32.0521	22	0	1	0	0	0	0	0	41.1429	1	1	1	0	no induc	1	no CS	0	0	0	0	0	3620	7.31	10	0	NA	NA	NA	0	NA	13	0	0	0	0	0	0	0	0	0	0	0	0	0	0	0
28.6904	23	0	1	1	0	0	0	0	37.8571	1	1	1	0	no induc	1	no CS	0	0	0	0	0	3645	7.32	10	0	NA	NA	NA	0	1	22	0	0	0	0	0	0	0	0	0	0	0	0	0	0	1
27.3178	22	0	0	0	0	0	0	0	39.5714	1	1	1	0	no induc	1	no CS	0	0	0	0	0	2835	7.21	10	0	NA	NA	NA	0	NA	NA	1	0	0	0	0	0	0	0	0	0	0	0	0	0	0
32.7452	21	0	1	0	0	0	0	0	40	1	1	1	0	no induc	1	no CS	0	0	0	0	0	2775	7.21	10	0	NA	NA	NA	0	NA	9	0	0	0	0	0	0	0	0	0	0	0	0	0	0	0
37.9699	19	0	1	0	0	0	0	0	41.4286	1	1	1	0	no induc	1	no CS	0	0	0	0	0	3590	7.33	10	0	NA	NA	NA	0	NA	13	0	0	0	0	0	0	0	0	0	0	0	0	0	0	0
40.5726	19	0	0	0	1	0	0	0	40.4286	1	1	1	0	no induc	1	no CS	0	0	0	0	0	3090	7.33	10	0	NA	NA	NA	0	NA	10	0	0	0	0	0	0	0	0	0	0	0	0	0	0	0
38.8575	23	0	0	0	0	0	0	0	41.1429	1	1	1	0	no induc	1	no CS	0	1	0	0	0	3380	7.22	7	2	NA	NA	NA	0	NA	16	0	0	0	0	0	0	0	0	0	0	0	0	0	0	0
26.9726	20	0	0	0	0	1	0	0	39.7143	1	1	1	0	no induc	1	no CS	0	0	0	0	0	3640	7.42	10	0	NA	NA	NA	0	NA	20	0	0	0	0	0	0	0	0	0	0	0	0	0	0	0
41.8329	22	0	0	0	0	0	0	0	41	1	1	1	0	no induc	1	no CS	0	0	0	0	0	3845	7.18	10	0	NA	NA	NA	0	NA	10	0	0	0	0	0	0	0	0	0	0	0	0	0	0	0
40.1452	23	0	1	0	0	0	0	0	40.4286	1	1	1	0	no induc	1	no CS	0	0	0	0	0	3595	7.39	10	0	NA	NA	NA	0	NA	17	1	0	0	0	0	0	0	0	0	0	0	0	0	0	0
26.2356	21	0	0	0	0	0	0	0	41.5714	1	1	0	1	foetal	1	no CS	0	0	0	0	0	3385	7.28	10	0	NA	NA	NA	0	NA	1	0	0	0	0	0	0	0	0	0	0	0	0	0	0	0
31.2575	21	0	0	0	0	0	0	0	39.5714	1	1	1	0	no induc	1	no CS	0	0	0	0	0	3135	7.08	10	0	NA	NA	NA	0	NA	9	0	0	0	0	0	0	0	0	0	0	0	0	0	0	0
35.0301	20	0	1	0	0	0	0	0	37.5714	1	2	0	0	no induc	2	Placenta malposition	0	0	0	0	0	2365	7.3	10	0	2570	7.33	10	0	NA	7	0	0	0	0	0	0	0	0	0	0	0	0	0	0	0
26.8685	20	0	0	0	0	0	0	0	39.1429	1	1	1	0	no induc	1	no CS	0	0	0	0	0	2665	7.28	10	0	NA	NA	NA	0	NA	16	0	0	0	0	0	0	0	0	0	0	0	0	0	0	0
29.1178	33	0	1	0	0	0	0	0	41	1	1	0	1	no induc	3	Placenta malposition	0	0	1	0	0	4285	7.08	8	0	NA	NA	NA	0	NA	10	0	1	0	0	0	0	0	0	0	0	0	0	0	0	0
37.5671	20	0	1	1	0	0	0	0	40.7143	1	1	1	0	no induc	1	no CS	0	0	0	0	0	3450	7.29	10	0	NA	NA	NA	0	1	6	0	0	0	0	0	0	0	0	0	0	0	0	0	0	0
32.0137	22	0	1	0	0	0	0	0	38.5714	1	1	1	0	no induc	1	no CS	0	0	0	0	0	3440	7.41	10	0	NA	NA	NA	0	NA	14	0	0	0	0	0	0	0	0	0	0	0	0	0	0	0
27.8822	23	0	0	0	0	0	0	0	39.8571	1	1	1	0	no induc	3	Abnormal fetal heart rate	0	0	0	0	0	3290	7.14	9	1	NA	NA	NA	0	NA	13	0	0	0	0	0	0	0	0	0	0	0	0	0	0	0
33.9589	24	0	1	0	0	0	0	0	40.4286	1	1	1	0	no induc	1	no CS	0	0	0	0	0	3560	7.34	10	0	NA	NA	NA	0	NA	7	0	0	0	0	0	0	0	0	0	0	0	0	0	0	0
22.0849	24	0	0	0	0	0	0	0	39.5714	1	1	1	0	no induc	1	no CS	0	0	0	0	0	3830	7.36	10	0	NA	NA	NA	0	NA	12	0	0	0	0	0	0	0	0	0	0	0	0	0	0	0
26.7644	20	0	0	0	0	0	0	0	39.2857	1	1	1	0	no induc	1	no CS	0	0	0	0	0	3020	7.35	10	0	NA	NA	NA	0	NA	7	0	0	0	0	0	0	0	0	0	0	0	0	0	0	0
20.8493	31	0	0	0	0	0	0	0	40.1429	1	1	1	0	no induc	1	no CS	0	0	0	0	0	3500	7.39	10	0	NA	NA	NA	0	NA	41	0	0	0	0	0	0	0	0	0	0	0	0	0	0	0
35.1534	20	0	1	1	0	0	0	0	41	1	1	1	0	no induc	1	no CS	0	0	0	0	0	3735	7.19	10	0	NA	NA	NA	0	1	12	0	0	0	0	0	0	0	0	0	0	0	0	0	0	0
35.2411	19	0	1	0	0	0	0	0	40.5714	1	1	1	0	no induc	1	no CS	0	0	0	0	0	3310	7.32	10	0	NA	NA	NA	0	NA	11	0	0	0	0	0	0	0	0	0	0	0	0	0	0	0
33.1096	22	0	1	0	0	0	0	0	40.7143	1	1	1	0	no induc	1	no CS	0	0	0	0	0	3590	7.32	10	0	NA	NA	NA	0	NA	13	0	0	0	0	0	0	0	0	0	0	0	0	0	0	0
34.0877	23	0	0	0	0	0	0	0	40.7143	1	1	1	0	no induc	3	Arrest of labor	0	0	0	0	0	3545	7.35	10	0	NA	NA	NA	0	NA	11	0	0	0	0	0	0	0	0	0	0	0	0	0	0	0
31.9699	20	0	0	0	0	0	0	0	37.4286	1	1	1	0	no induc	1	no CS	0	0	0	0	0	2905	7.3	10	0	NA	NA	NA	0	NA	11	0	0	0	0	0	0	0	0	0	0	0	0	0	0	0
35.6466	24	0	1	1	0	0	0	0	41	1	1	1	0	no induc	1	no CS	0	0	0	0	0	3990	7.35	10	0	NA	NA	NA	0	1	8	0	0	0	0	0	0	0	0	0	0	0	0	0	0	0
37.074	23	0	0	0	0	0	0	0	41.8571	1	1	0	1	term	3	Arrest of labor	0	0	0	0	0	3905	7.37	10	0	NA	NA	NA	0	NA	9	0	0	0	0	0	0	0	0	0	0	0	0	0	0	0
30.0329	21	0	0	0	0	0	0	0	40.7143	1	1	1	0	no induc	1	no CS	0	0	0	0	0	3975	7.201	10	0	NA	NA	NA	0	NA	12	0	0	0	0	0	0	0	0	0	0	0	0	0	0	0
25.9726	35	0	1	1	0	0	0	0	40.7143	1	1	0	1	RPM	3	Arrest of labor	0	0	0	0	0	3410	7.32	10	0	NA	NA	NA	0	1	2	0	0	0	0	3	0	0	0	0	0	0	0	0	0	0
26.7233	21	0	0	0	0	0	0	0	40.7143	1	1	0	1	RPM	1	no CS	0	0	0	0	0	3645	7.36	10	0	NA	NA	NA	0	NA	15	0	0	0	0	0	0	0	0	0	0	0	0	0	0	0
29.9041	23	0	1	0	0	0	0	0	38.8571	1	1	1	0	no induc	1	no CS	0	0	0	0	0	3050	7.44	10	0	NA	NA	NA	0	NA	5	0	0	0	0	0	0	0	0	0	0	0	0	0	0	0
25.2521	24	0	0	0	0	0	0	0	41.2857	1	1	1	0	no induc	1	no CS	0	0	0	0	0	3670	7.44	10	0	NA	NA	NA	0	NA	3	0	0	0	0	0	0	0	0	0	0	0	0	0	0	0
36.2767	24	0	1	0	0	0	0	0	39.4286	1	1	1	0	no induc	1	no CS	0	0	0	0	1	2420	7.2	10	0	NA	NA	NA	0	NA	6	0	0	0	0	0	0	0	0	0	0	0	0	0	0	0
34.8411	20	0	0	0	0	0	0	0	39.2857	1	1	1	0	no induc	1	no CS	0	0	0	0	0	3645	7.19	10	0	NA	NA	NA	0	NA	16	1	0	0	0	0	0	0	0	0	0	0	0	0	0	0
26.0712	24	0	1	0	0	0	0	0	40.1429	1	1	1	0	no induc	1	no CS	0	0	0	0	0	3005	7.35	10	0	NA	NA	NA	0	NA	9	0	0	0	0	0	0	0	0	0	0	0	0	0	0	0
32.663	20	0	1	1	0	0	0	0	39.1429	1	1	1	0	no induc	3	Arrest of labor	0	0	0	0	0	2925	7.35	10	0	NA	NA	NA	0	1	15	0	0	0	0	0	0	0	0	0	0	0	0	0	0	0
27.8548	22	0	0	0	0	0	0	0	40.4286	1	1	1	0	no induc	1	no CS	0	0	0	0	0	3130	7.26	10	0	NA	NA	NA	0	NA	10	0	0	0	0	0	0	0	0	0	0	0	0	0	0	0
27.8356	20	0	1	0	0	0	0	0	38.8571	1	1	1	0	no induc	1	no CS	0	0	0	0	0	3045	7.27	10	0	NA	NA	NA	0	NA	12	0	0	0	0	0	0	0	0	0	0	0	0	0	0	0
35.7233	21	0	1	0	0	0	0	0	40.4286	1	1	1	0	no induc	1	no CS	0	0	0	0	0	3250	7.28	10	0	NA	NA	NA	0	NA	16	0	0	0	0	0	0	0	0	0	0	0	0	0	0	0
33.4356	21	0	1	0	0	0	0	0	40.1429	1	1	1	0	no induc	1	no CS	0	0	0	0	0	3660	7.35	10	0	NA	NA	NA	0	NA	9	0	0	0	0	0	0	0	0	0	0	0	0	0	0	0
44.8055	22	0	1	1	0	0	0	0	41.4286	1	1	1	0	no induc	1	no CS	0	0	0	0	0	3060	7.57	10	0	NA	NA	NA	0	1	18	0	0	0	0	0	0	0	0	0	0	0	0	0	0	0
36.1616	21	0	0	0	0	0	0	0	39.5714	1	1	1	0	no induc	1	no CS	0	0	0	0	0	3170	7.28	10	0	NA	NA	NA	0	NA	13	0	0	0	0	0	0	0	0	0	0	0	0	0	0	0
21.6438	19	0	0	0	0	0	0	0	38.1429	1	1	1	0	no induc	1	no CS	0	0	0	0	0	3060	7.34	10	0	NA	NA	NA	0	NA	5	0	0	0	0	0	0	0	0	0	0	0	0	0	0	0
27.1589	19	0	0	0	0	0	0	0	39.1429	1	1	1	0	no induc	1	no CS	0	0	0	0	0	3035	7.38	10	0	NA	NA	NA	0	NA	17	0	0	0	0	0	0	0	0	0	0	0	0	0	0	0
28.8356	19	NA	1	0	0	0	0	0	37.5714	2	1	1	0	no induc	1	no CS	0	0	0	0	0	2840	7.37	10	0	NA	NA	NA	0	NA	13	0	0	0	0	0	0	0	0	0	0	0	0	0	0	0
27.8247	34	0	0	0	0	0	0	0	40.5714	1	1	1	0	no induc	1	no CS	0	0	0	0	0	3535	7.26	10	0	NA	NA	NA	0	NA	17	0	0	0	0	0	0	0	0	0	0	0	0	0	0	0
27.8521	20	0	1	0	0	0	0	0	37.8571	1	1	1	0	no induc	1	no CS	0	0	0	0	0	2640	7.46	10	0	NA	NA	NA	0	NA	13	0	0	0	0	0	0	0	0	0	0	0	0	0	0	0
30.1452	19	0	1	0	0	0	0	0	40.7143	1	1	1	0	no induc	1	no CS	0	0	0	0	0	4310	7.29	10	0	NA	NA	NA	0	NA	17	0	0	0	0	0	0	0	0	0	0	0	0	0	0	0
39.674	31	NA	1	0	0	1	1	0	40	1	1	0	1	no induc	1	no CS	0	0	0	0	0	4035	7.19	10	0	NA	NA	NA	0	NA	29	1	0	0	0	0	0	0	0	0	0	0	0	0	0	0
36.189	24	0	1	1	0	0	0	0	34.8571	2	1	1	0	no induc	3	Cesarean scar	0	0	0	0	0	2400	7.33	9	1	NA	NA	NA	0	4	12	1	0	0	0	0	0	0	0	0	0	0	0	0	0	0
31.7644	40	NA	1	0	0	1	1	0	39.1429	1	1	0	1	Maternal	1	no CS	0	0	1	0	0	3950	7.36	10	0	NA	NA	NA	0	NA	9	1	1	0	0	0	0	0	0	0	0	0	0	0	0	0
18.0164	23	0	0	0	0	0	0	0	38.8571	1	1	1	0	no induc	1	no CS	0	0	0	0	1	2355	7.24	10	0	NA	NA	NA	0	NA	8	1	0	0	0	0	0	0	0	0	0	0	0	0	0	0
24.0959	24	0	0	0	0	0	0	0	40.5714	1	1	1	0	no induc	1	no CS	0	0	0	0	0	3785	7.34	10	0	NA	NA	NA	0	NA	8	0	0	0	0	0	0	0	0	0	0	0	0	0	0	0
31.3616	22	0	1	0	0	0	0	0	41.2857	1	1	1	0	no induc	1	no CS	0	0	0	0	0	4280	7.28	10	0	NA	NA	NA	0	NA	16	0	0	0	0	0	0	0	0	0	0	0	0	0	0	0
32.537	20	0	0	0	0	0	0	0	41	1	1	1	0	no induc	1	no CS	0	0	0	0	0	3350	7.37	9	1	NA	NA	NA	0	NA	1	0	0	0	0	0	0	0	0	0	0	0	0	0	0	0
28.4438	30	0	0	0	0	0	0	0	40.1429	1	1	1	0	no induc	1	no CS	0	0	0	0	0	3180	7.25	10	0	NA	NA	NA	0	NA	9	1	0	0	0	0	0	0	0	0	0	0	0	0	0	0
28.9781	24	NA	1	0	0	0	0	0	40.4286	1	1	1	0	no induc	1	no CS	0	0	0	0	0	3565	7.36	10	0	NA	NA	NA	0	NA	12	1	0	0	0	0	0	0	0	0	0	0	0	0	0	0
32.8438	24	0	1	0	0	0	0	0	40	1	1	1	0	no induc	1	no CS	0	0	0	0	0	3200	7.162	10	0	NA	NA	NA	0	NA	9	0	0	0	0	0	0	0	0	0	0	0	0	0	0	0
26.0603	24	0	0	0	1	0	0	0	40.2857	1	1	1	0	no induc	1	no CS	0	0	0	0	0	3055	7.38	10	0	NA	NA	NA	0	NA	19	0	0	0	0	0	0	0	0	0	0	0	0	0	0	0
29.5096	20	0	0	0	0	0	0	0	38.1429	1	1	1	0	no induc	1	no CS	0	0	0	0	0	3365	7.21	10	0	NA	NA	NA	0	NA	11	0	0	0	0	0	0	0	0	0	0	0	0	0	0	0
37.6301	20	0	0	0	0	0	0	0	41.8571	1	1	0	1	foetal	1	no CS	0	0	0	0	0	3900	7.32	10	0	NA	NA	NA	0	NA	10	0	0	0	0	0	0	0	0	0	0	0	0	0	0	0
32.5918	19	0	1	0	0	0	0	0	33	1	2	0	0	foetal	2	Placenta malposition	0	0	0	0	0	1500	7.37	10	2	1100	7.35	10	2	NA	15	0	0	0	0	0	0	0	0	0	0	0	0	0	0	0
32.5753	30	0	0	0	0	0	0	0	39.8571	1	1	0	1	foetal	1	no CS	0	0	0	0	0	3300	7.25	10	0	NA	NA	NA	0	NA	7	0	0	0	0	0	0	0	0	0	0	0	0	0	0	0
31.6438	20	0	0	0	0	0	0	0	42.1429	1	1	0	1	term	3	Arrest of labor	0	0	0	0	0	3285	7.35	10	0	NA	NA	NA	0	NA	15	0	0	0	0	0	0	0	0	0	0	0	0	0	0	0
34.9068	22	0	1	1	0	0	0	0	41.2857	1	1	1	0	no induc	3	Arrest of labor	0	0	0	0	0	4730	7.24	10	0	NA	NA	NA	0	1	14	0	0	0	0	0	0	0	0	0	0	0	0	0	0	0
38.7973	19	0	0	0	0	0	0	0	42.2857	1	1	0	1	foetal	3	Abnormal fetal heart rate	0	0	0	0	0	3150	7.31	7	2	NA	NA	NA	0	NA	22	0	0	0	0	0	0	0	0	0	0	0	0	0	0	0
36.9644	34	NA	0	0	0	0	0	0	39.2857	1	1	1	0	no induc	3	Arrest of labor	0	0	0	0	0	3240	7.39	10	0	NA	NA	NA	0	NA	19	0	0	0	0	0	0	0	0	0	0	0	0	0	0	0
34.2932	22	0	1	1	0	0	0	0	38.2857	1	1	0	1	RPM	1	no CS	0	0	0	0	0	3830	7.35	10	0	NA	NA	NA	0	1	11	0	0	0	0	0	0	0	0	0	0	0	0	0	0	0
21.5014	36	0	0	0	0	0	0	0	41.2857	1	1	1	0	no induc	1	no CS	0	0	0	0	1	2615	7.32	10	1	NA	NA	NA	0	NA	5	0	0	0	0	0	0	0	0	0	0	0	0	0	0	0
32.4301	22	0	0	0	0	0	0	0	39.1429	1	1	1	0	no induc	1	no CS	0	0	0	0	0	3285	7.24	10	0	NA	NA	NA	0	NA	13	0	0	0	0	0	0	0	0	0	0	0	0	0	0	0
21.6411	23	0	0	0	0	0	0	0	36.1429	1	1	1	0	no induc	1	no CS	0	1	0	0	0	2665	7.35	6	2	NA	NA	NA	0	NA	7	0	0	0	0	0	0	0	0	0	0	0	0	0	0	0
33.7233	22	0	1	1	0	0	0	0	41.2857	1	1	1	0	no induc	1	no CS	0	0	0	0	0	3745	7.21	10	0	NA	NA	NA	0	1	4	0	0	0	0	0	0	0	0	0	0	0	0	0	0	0
32.389	23	1	0	0	1	0	0	0	41.8571	1	1	0	1	non medical	1	no CS	0	0	0	0	0	3430	7.34	10	0	NA	NA	NA	0	NA	8	0	0	0	0	0	0	0	0	0	0	0	0	0	0	0
29.1014	21	0	0	0	0	0	0	0	39.5714	1	1	0	1	RPM	1	no CS	0	0	0	0	0	3940	7.3	10	0	NA	NA	NA	0	NA	11	0	0	0	0	0	0	0	0	0	0	0	0	0	0	0
26.2932	19	1	0	0	0	0	0	0	40.4286	1	1	1	0	no induc	1	no CS	0	0	0	0	0	2835	7.35	10	0	NA	NA	NA	0	NA	14	1	0	0	0	0	0	0	0	0	0	0	0	0	0	0
27.5671	21	0	0	0	0	0	0	0	41.2857	1	1	1	0	no induc	1	no CS	0	0	0	0	0	3215	7.26	10	0	NA	NA	NA	0	NA	8	1	0	0	0	0	0	0	0	0	0	0	0	0	0	0
29.0219	20	0	0	0	0	0	0	0	39.8571	1	1	1	0	no induc	1	no CS	0	0	0	0	0	3390	7.37	10	0	NA	NA	NA	0	NA	1	1	0	0	0	0	0	0	0	0	0	0	0	0	0	0
28.6548	22	0	0	0	0	0	0	0	41.1429	1	1	1	0	no induc	1	no CS	0	0	0	0	0	3125	7.19	10	0	NA	NA	NA	0	NA	6	1	0	0	0	0	0	0	0	0	0	0	0	0	0	0
40.1589	23	1	1	0	0	0	0	0	41	1	1	0	1	no induc	1	no CS	0	0	0	0	0	3695	7.29	10	0	NA	NA	NA	0	NA	14	0	0	0	0	0	0	0	0	0	0	0	0	0	0	0
42.1534	19	1	0	0	0	0	0	0	42	1	1	0	1	non medical	3	Arrest of labor	0	0	0	0	0	3530	7.34	10	0	NA	NA	NA	0	NA	18	0	0	0	0	0	0	0	0	0	0	0	0	0	0	0
38.8027	24	0	1	0	0	0	0	0	41.1429	1	1	1	0	no induc	1	no CS	0	0	0	0	0	3710	7.13	10	0	NA	NA	NA	0	NA	15	0	0	0	0	0	0	0	0	0	0	0	0	0	0	0
33.9863	22	0	0	0	0	0	0	0	41.2857	1	1	0	1	RPM	1	no CS	0	0	0	0	0	3510	7.2	10	0	NA	NA	NA	0	NA	13	0	0	0	0	0	0	0	0	0	0	0	0	0	0	0
37.7945	36	0	1	0	0	0	0	0	40.2857	1	1	1	0	no induc	1	no CS	0	0	0	0	0	4870	7.17	10	0	NA	NA	NA	0	NA	13	0	0	0	0	0	0	0	0	0	0	0	0	0	0	0
34.8164	19	NA	1	0	0	0	0	0	38.2857	1	2	0	1	foetal	1	no CS	0	0	0	0	0	2490	7.33	10	0	2580	7.37	10	0	NA	21	0	0	0	0	0	0	0	0	0	0	0	0	0	0	0
35.5808	30	1	1	0	0	0	0	0	39.5714	1	1	0	1	Maternal	1	no CS	0	0	0	0	0	3740	7.26	10	0	NA	NA	NA	0	NA	14	1	0	0	0	0	0	0	1	0	0	0	0	0	0	0
33.7644	22	0	0	0	0	0	0	0	41.4286	1	1	1	0	no induc	3	Arrest of labor	0	0	0	0	1	2770	7.37	10	0	NA	NA	NA	0	NA	16	1	0	0	0	0	0	0	0	0	0	0	0	0	0	0
18.4411	23	NA	1	0	0	0	0	0	39.7143	1	1	1	0	no induc	3	Abnormal fetal heart rate	0	0	0	0	0	3100	7.21	10	0	NA	NA	NA	0	NA	12	0	0	0	0	0	0	0	0	0	0	0	0	0	0	0
39.6384	33	0	1	1	1	0	0	0	39.1429	1	1	0	0	no induc	2	Cesarean scar	0	0	0	0	0	3410	7.25	10	0	NA	NA	NA	0	3	22	0	0	0	0	0	0	0	0	0	0	0	0	0	0	0
36.3014	23	0	1	0	0	0	0	0	39.2857	1	1	1	0	no induc	1	no CS	0	0	0	0	0	3925	7.31	10	0	NA	NA	NA	0	NA	12	0	0	0	0	0	0	0	0	0	0	0	0	0	0	0
33.5425	21	0	1	0	0	0	0	0	41	1	1	1	0	no induc	1	no CS	0	0	0	0	0	3755	7.38	10	0	NA	NA	NA	0	NA	17	0	0	0	0	0	0	0	0	0	0	0	0	0	0	0
33.3973	21	0	0	0	0	0	0	0	40.2857	1	1	1	0	no induc	1	no CS	0	0	0	0	0	3440	7.3	10	0	NA	NA	NA	0	NA	20	0	0	0	0	0	0	0	0	0	0	0	0	0	0	0
31.9452	19	NA	1	0	0	0	0	0	37	1	1	1	0	no induc	1	no CS	0	1	0	0	0	3270	7.43	10	0	NA	NA	NA	0	NA	14	0	0	0	0	0	0	0	0	0	0	0	0	0	0	0
27.6301	21	0	1	1	0	0	0	0	37.1429	2	1	0	0	no induc	2	Arrest of labor	0	0	0	0	0	3295	7.34	10	0	NA	NA	NA	0	1	11	0	0	0	0	0	0	0	0	0	0	0	0	0	0	0
35.6192	22	0	1	0	0	0	0	0	39	1	1	1	0	no induc	3	Abnormal fetal heart rate	0	0	0	0	0	2880	7.2	10	0	NA	NA	NA	0	NA	11	0	0	0	0	0	0	0	0	0	0	0	0	0	0	0
32.4959	21	0	0	0	0	0	0	0	34.4286	2	1	0	1	foetal	3	Placenta malposition	0	0	0	0	0	2120	7.39	7	1	NA	NA	NA	0	NA	12	0	0	0	0	0	0	0	0	0	0	0	0	0	0	0
33.2603	23	NA	1	0	0	0	0	0	37.7143	1	1	0	0	no induc	2	Abnormal fetal heart rate	0	0	0	0	0	3130	7.2	7	0	NA	NA	NA	0	NA	10	0	0	0	0	0	0	0	0	0	0	0	0	0	0	0
40.063	24	0	1	1	0	0	0	0	39.2857	1	1	0	0	no induc	2	Cesarean scar	0	0	0	0	0	3450	7.38	10	0	NA	NA	NA	0	1	12	1	0	0	0	0	0	0	0	0	0	0	0	0	0	0
33.274	20	0	1	0	0	0	0	0	39.5714	2	1	0	1	no induc	1	no CS	0	0	0	0	0	3485	7.32	10	0	NA	NA	NA	0	NA	11	0	0	0	0	0	0	0	0	0	0	0	0	0	0	0
35.8137	33	NA	1	1	0	0	0	0	35.4286	2	1	0	0	no induc	2	Cesarean scar	0	1	0	0	0	2455	7.29	10	1	NA	NA	NA	0	2	5	0	0	0	0	0	0	0	0	0	0	0	0	0	0	0
32.2356	20	0	1	0	0	0	0	0	39.8571	1	1	1	0	no induc	1	no CS	0	0	0	0	0	2965	7.39	10	0	NA	NA	NA	0	NA	7	0	0	0	0	0	0	0	0	0	0	0	0	0	0	0
32.4027	20	0	0	0	0	0	0	0	38.8571	1	1	1	0	no induc	1	no CS	0	0	0	0	0	3265	7.38	10	0	NA	NA	NA	0	NA	14	1	0	0	0	0	0	0	0	0	0	0	0	0	0	0
28.0301	33	0	1	1	0	0	0	0	37.8571	1	1	0	1	foetal	1	no CS	0	0	0	0	1	2170	7.38	10	0	NA	NA	NA	0	1	16	0	0	0	0	0	0	0	0	0	0	0	0	0	0	0
22.1836	19	0	0	0	0	0	0	0	40.4286	1	1	1	0	no induc	1	no CS	0	0	0	0	0	4110	7.34	10	0	NA	NA	NA	0	NA	11	0	0	0	0	0	0	0	0	0	0	0	0	0	0	0
26.6548	19	0	0	0	0	0	0	0	40	1	1	0	1	RPM	1	no CS	0	0	0	0	0	3310	7.38	10	0	NA	NA	NA	0	NA	8	0	0	0	0	0	0	0	0	0	0	0	0	0	0	0
23.4192	19	0	1	1	0	0	0	0	39.7143	1	1	1	0	no induc	1	no CS	0	0	0	0	0	2985	7.23	10	0	NA	NA	NA	0	1	3	0	0	0	0	0	0	0	0	0	0	0	0	0	0	0
23.5123	21	0	0	0	0	0	0	0	40.7143	1	1	1	0	no induc	1	no CS	0	0	0	0	0	4170	7.35	10	0	NA	NA	NA	0	NA	15	0	0	0	0	0	0	0	0	0	0	0	0	0	0	0
29.4027	21	0	0	0	0	0	0	0	40.8571	2	1	1	0	no induc	3	Arrest of labor	0	0	0	0	0	3010	7.4	10	0	NA	NA	NA	0	NA	18	0	0	0	0	0	0	0	0	0	0	0	0	0	0	0
40.8274	24	0	1	0	0	0	0	0	41.2857	1	1	1	0	no induc	1	no CS	0	0	0	0	0	4950	7.32	10	0	NA	NA	NA	0	NA	10	0	0	0	0	0	0	0	0	0	0	0	0	0	0	0
23.9151	24	0	1	0	0	0	0	0	40.1429	1	1	1	0	no induc	1	no CS	0	0	0	0	0	3840	7.27	10	0	NA	NA	NA	0	NA	9	0	0	0	0	0	0	0	0	0	0	0	0	0	0	0
34.2274	31	0	1	0	0	1	0	0	39.7143	1	1	0	1	foetal	1	no CS	0	0	1	0	0	3505	7.35	10	0	NA	NA	NA	0	NA	37	0	0	1	0	0	0	0	0	0	0	0	0	0	0	0
30.7671	23	NA	1	1	0	0	0	0	40.4286	1	1	0	1	RPM	3	Arrest of labor	0	0	0	0	0	4610	7.29	10	0	NA	NA	NA	0	1	18	0	0	0	0	0	0	0	0	0	0	0	0	0	0	0
28.0548	22	0	0	0	0	0	0	0	41.2857	1	1	1	0	no induc	1	no CS	0	0	0	0	0	3625	7.256	10	0	NA	NA	NA	0	NA	13	0	0	0	0	0	0	0	0	0	0	0	0	0	0	0
33.4247	23	0	1	0	0	0	0	0	40.1429	1	1	1	0	no induc	1	no CS	0	0	0	0	0	3410	7.34	10	0	NA	NA	NA	0	NA	6	0	0	0	0	0	0	0	0	0	0	0	0	0	0	0
30.0384	31	0	1	0	0	0	0	0	41.7143	1	1	0	1	no induc	1	no CS	0	0	0	0	0	3805	7.3	10	0	NA	NA	NA	0	NA	11	0	0	0	0	0	0	0	0	0	0	0	0	0	0	0
23.7808	19	0	0	0	0	0	0	0	40	1	1	1	0	no induc	1	no CS	0	0	0	0	0	3035	7.24	10	0	NA	NA	NA	0	NA	10	0	0	0	0	0	0	0	0	0	0	0	0	0	0	0
33.3753	20	0	1	0	0	0	0	0	40.2857	1	1	1	0	no induc	1	no CS	0	0	0	0	0	3825	7.37	10	0	NA	NA	NA	0	NA	18	0	0	0	0	0	0	0	0	0	0	0	0	0	0	0
28.4548	21	0	1	0	0	0	0	0	40	1	1	1	0	no induc	1	no CS	0	0	0	0	0	3915	7.23	10	0	NA	NA	NA	0	NA	4	0	0	0	0	0	0	0	0	0	0	0	0	0	0	0
29.5589	24	0	0	0	0	0	0	0	39.5714	1	1	1	0	no induc	1	no CS	0	0	0	0	0	3530	7.26	10	0	NA	NA	NA	0	NA	10	0	0	0	0	0	0	0	0	0	0	0	0	0	0	0
30.3507	21	0	0	0	0	0	0	0	39	1	1	1	0	no induc	3	Arrest of labor	0	0	0	0	0	4645	7.33	10	0	NA	NA	NA	0	NA	23	0	0	0	0	0	0	0	0	0	0	0	0	0	0	0
38.4	30	1	1	1	0	0	0	0	41.7143	1	1	1	0	no induc	1	no CS	0	0	0	0	0	3600	7.08	10	0	NA	NA	NA	0	1	10	0	0	0	0	0	0	0	0	0	0	0	0	0	0	0
25.1205	20	0	1	0	0	0	0	0	40.5714	1	1	1	0	no induc	1	no CS	0	0	0	0	0	3430	7.33	10	0	NA	NA	NA	0	NA	10	0	0	0	0	0	0	0	0	0	0	0	0	0	0	0
29.8247	20	0	1	0	0	0	0	0	40.2857	1	1	1	0	no induc	1	no CS	0	0	0	0	0	3860	7.34	10	2	NA	NA	NA	0	NA	14	0	0	0	0	0	0	0	0	0	0	0	0	0	0	0
32.7781	22	0	1	0	0	0	0	0	38.1429	2	1	1	0	no induc	1	no CS	0	0	0	0	0	3105	7.31	10	0	NA	NA	NA	0	NA	15	0	0	0	0	0	0	0	0	0	0	0	0	0	0	0
31.7644	32	0	1	1	0	0	0	0	40.8571	1	1	1	0	no induc	3	Arrest of labor	0	0	0	0	0	3305	7.25	10	0	NA	NA	NA	0	1	9	1	0	0	0	0	0	0	0	0	0	0	0	0	0	0
41.9288	21	0	1	0	0	0	0	0	40.5714	1	1	1	0	no induc	1	no CS	0	0	0	0	0	3780	7.115	10	1	NA	NA	NA	0	NA	14	1	0	0	0	0	0	0	0	0	0	0	0	0	0	0
30.2438	23	0	0	0	0	0	0	0	39.7143	1	1	0	1	RPM	1	no CS	0	0	0	0	0	3445	7.31	10	0	NA	NA	NA	0	NA	9	0	0	0	0	0	0	0	0	0	0	0	0	0	0	0
37.2301	20	1	0	0	0	0	0	0	39	1	1	1	0	no induc	3	Placenta malposition	0	0	0	0	0	3250	7.24	10	0	NA	NA	NA	0	NA	13	1	0	0	0	0	0	0	0	0	0	0	0	0	0	0
28.7233	21	0	0	0	0	0	0	0	40.2857	1	1	1	0	no induc	1	no CS	0	0	0	0	0	3625	7.31	10	0	NA	NA	NA	0	NA	21	0	0	0	0	0	0	0	0	0	0	0	0	0	0	0
35.3699	30	0	1	0	0	0	0	0	41.2857	1	1	1	0	no induc	1	no CS	0	0	0	0	0	3570	7.26	10	0	NA	NA	NA	0	NA	10	0	0	0	0	0	0	0	0	0	0	0	0	0	0	0
26.7041	23	0	0	0	0	0	0	0	41.2857	1	1	1	0	no induc	1	no CS	0	0	0	0	0	3640	7.38	10	0	NA	NA	NA	0	NA	21	0	0	0	0	0	0	0	0	0	0	0	0	0	0	0
27.2877	19	0	1	1	0	0	0	0	38.7143	1	1	1	0	no induc	1	no CS	0	0	0	0	0	2980	7.37	10	0	NA	NA	NA	0	1	14	0	0	0	0	0	0	0	0	0	0	0	0	0	0	0
31.8822	23	0	1	0	0	0	0	0	38.4286	1	1	1	0	no induc	1	no CS	0	0	0	0	0	2900	7.48	10	0	NA	NA	NA	0	NA	9	0	0	0	0	0	0	0	0	0	0	0	0	0	0	0
32.4959	24	0	1	0	0	0	0	0	40.2857	1	1	1	0	no induc	1	no CS	0	0	0	0	0	4365	7.43	10	0	NA	NA	NA	0	NA	16	0	0	0	0	0	0	0	0	0	0	0	0	0	0	0
28.0767	19	0	0	0	0	0	0	0	40.4286	1	1	1	0	no induc	1	no CS	0	0	0	0	0	3940	7.22	10	0	NA	NA	NA	0	NA	17	0	0	0	0	0	0	0	0	0	0	0	0	0	0	0
24.8795	31	0	0	0	0	0	0	0	41	1	1	1	0	no induc	3	Abnormal fetal heart rate	0	0	0	0	0	3030	7.29	10	0	NA	NA	NA	0	NA	11	0	0	0	0	0	0	0	0	0	0	0	0	0	0	0
29.1014	22	0	1	0	0	0	0	0	40.8571	1	1	1	0	no induc	1	no CS	0	0	0	0	0	3465	7.21	9	0	NA	NA	NA	0	NA	30	0	0	0	0	0	0	0	0	0	0	0	0	0	0	0
36.6438	21	0	1	0	0	0	0	0	37.8571	1	1	1	0	no induc	1	no CS	0	0	0	0	0	4020	7.29	10	0	NA	NA	NA	0	NA	17	0	0	0	0	0	0	0	0	0	0	0	0	0	0	0
28.0658	22	0	0	0	0	0	0	0	38.1429	1	1	1	0	no induc	1	no CS	0	0	0	0	1	2325	7.34	10	0	NA	NA	NA	0	NA	13	0	0	0	0	0	0	0	0	0	0	0	0	0	0	0
35.3644	21	0	0	0	0	0	0	0	37.7143	1	1	1	0	no induc	1	no CS	0	1	0	0	0	2960	7.23	10	0	NA	NA	NA	0	NA	12	0	0	0	0	0	0	0	0	0	0	0	0	0	0	0
39.8247	23	0	1	0	0	0	0	0	41.7143	1	1	0	1	RPM	1	no CS	0	0	0	0	0	3495	7.32	10	0	NA	NA	NA	0	NA	14	0	0	0	0	0	0	0	0	0	0	0	0	0	0	0
26.7616	21	0	1	0	0	0	0	0	40	1	1	1	0	no induc	1	no CS	0	0	0	0	0	3355	7.3	10	0	NA	NA	NA	0	NA	9	0	0	0	0	0	0	0	0	0	0	0	0	0	0	0
33.5808	20	0	1	0	1	0	0	0	35	1	1	1	0	no induc	1	no CS	0	0	0	0	0	2930	7.45	10	0	NA	NA	NA	0	NA	7	1	0	0	0	0	0	0	1	0	0	0	0	0	0	0
29.9644	22	0	0	0	0	0	0	0	40.8571	1	1	1	0	no induc	1	no CS	0	0	0	0	0	3860	7.17	10	0	NA	NA	NA	0	NA	12	0	0	0	0	0	0	0	0	0	0	0	0	0	0	0
36.8712	21	0	1	0	0	0	0	0	38.7143	1	1	1	0	no induc	1	no CS	0	0	0	0	0	3420	7.45	10	0	NA	NA	NA	0	NA	15	0	0	0	0	0	0	0	0	0	0	0	0	0	0	0
32.4986	23	0	0	0	0	0	0	0	39	1	1	1	0	no induc	1	no CS	0	0	0	0	0	3045	7.38	10	0	NA	NA	NA	0	NA	10	0	0	0	0	0	0	0	0	0	0	0	0	0	0	0
24.3726	23	0	0	0	0	0	0	0	39	1	1	1	0	no induc	1	no CS	0	0	0	0	0	2720	7.43	10	0	NA	NA	NA	0	NA	17	0	0	0	0	0	0	0	0	0	0	0	0	0	0	0
30.5014	22	0	0	0	0	0	0	0	40.5714	1	1	1	0	no induc	1	no CS	0	0	0	0	0	3450	7.28	10	0	NA	NA	NA	0	NA	16	0	0	0	0	0	0	0	0	0	0	0	0	0	0	0
33.8658	19	0	0	0	0	0	0	0	40.5714	1	1	0	1	RPM	3	Arrest of labor	0	0	0	0	0	3425	7.22	8	0	NA	NA	NA	0	NA	15	0	0	0	0	0	0	0	0	0	0	0	0	0	0	0
37.2301	21	0	1	0	0	0	0	0	39	1	1	1	0	no induc	1	no CS	0	0	0	0	0	4110	7.26	9	2	NA	NA	NA	0	NA	10	0	0	0	0	0	0	0	0	0	0	0	0	0	0	0
30.2137	24	0	1	0	0	0	0	0	37.5714	1	1	1	0	no induc	1	no CS	0	0	0	0	0	2980	7.36	10	0	NA	NA	NA	0	NA	12	0	0	0	0	0	0	0	0	0	0	0	0	0	0	0
34.0466	34	0	1	0	0	0	0	0	41.2857	2	1	0	0	no induc	2	Placenta malposition	0	0	0	0	0	3770	7.37	10	0	NA	NA	NA	0	NA	12	0	0	0	0	0	0	0	0	0	0	0	0	0	0	0
30.1233	21	0	0	0	0	0	0	0	39.1429	1	1	1	0	no induc	1	no CS	0	0	0	0	0	3155	7.46	10	0	NA	NA	NA	0	NA	12	0	0	0	0	0	0	0	0	0	0	0	0	0	0	0
38.2301	21	1	1	0	0	0	0	0	38.5714	1	1	0	1	RPM	1	no CS	0	0	0	0	0	2740	7.32	10	0	NA	NA	NA	0	NA	12	0	0	0	0	0	0	0	0	0	0	0	0	0	0	0
30.4521	20	0	0	0	0	0	0	0	40.5714	1	1	1	0	no induc	1	no CS	0	0	0	0	0	3310	7.32	10	0	NA	NA	NA	0	NA	18	0	0	0	0	0	0	0	0	0	0	0	0	0	0	0
34.5534	21	0	0	0	0	0	0	0	38.8571	1	1	1	0	no induc	1	no CS	0	0	0	0	0	2420	7.39	10	0	NA	NA	NA	0	NA	13	0	0	0	0	0	0	0	0	0	0	0	0	0	0	0
39.989	22	0	0	0	0	0	0	0	39.1429	1	1	1	0	no induc	1	no CS	0	1	0	0	0	3285	7.39	10	0	NA	NA	NA	0	NA	12	0	0	0	0	0	0	0	0	0	0	0	0	0	0	0
30.3863	21	0	1	0	0	0	0	0	40	1	1	1	0	no induc	1	no CS	0	0	0	0	0	3465	7.27	10	0	NA	NA	NA	0	NA	7	0	0	0	0	0	0	0	0	0	0	0	0	0	0	0
28.9151	21	0	1	0	0	0	0	0	41	1	1	1	0	no induc	1	no CS	0	0	0	0	0	3975	7.27	10	0	NA	NA	NA	0	NA	10	0	0	0	0	0	0	0	0	0	0	0	0	0	0	0
28.9945	22	0	0	0	0	0	0	0	41.1429	1	1	1	0	no induc	3	Abnormal fetal heart rate	0	0	0	0	0	3350	7.27	10	0	NA	NA	NA	0	NA	13	0	0	0	0	0	0	0	0	0	0	0	0	0	0	0
32.9425	30	0	1	1	0	0	0	0	38.8571	1	1	0	0	no induc	2	Cesarean scar	0	0	0	0	0	3450	7.29	10	0	NA	NA	NA	0	2	5	1	0	0	0	0	0	0	0	0	0	0	0	0	0	0
21.7178	23	0	1	0	0	0	0	0	41.1429	1	1	1	0	no induc	1	no CS	0	0	0	0	0	3545	7.16	10	0	NA	NA	NA	0	NA	17	0	0	0	0	0	0	0	0	0	0	0	0	0	0	0
32.7644	20	0	0	0	0	0	0	0	41.4286	1	1	1	0	no induc	3	Placenta malposition	0	0	0	0	0	3470	7.33	10	0	NA	NA	NA	0	NA	2	0	0	0	0	0	0	0	0	0	0	0	0	0	0	0
30.411	24	0	1	0	0	0	0	0	40.4286	1	1	1	0	no induc	1	no CS	0	0	0	0	0	3490	7.09	10	0	NA	NA	NA	0	NA	9	0	0	0	0	0	0	0	0	0	0	0	0	0	0	0
31.8356	19	0	0	0	0	0	0	0	38.7143	1	1	0	1	RPM	3	Arrest of labor	0	0	0	0	0	3030	7.36	10	0	NA	NA	NA	0	NA	11	0	0	0	0	0	0	0	0	0	0	0	0	0	0	0
29.3753	20	0	0	0	0	0	0	0	39.4286	1	1	1	0	no induc	1	no CS	0	0	0	0	0	3045	7.36	10	0	NA	NA	NA	0	NA	10	0	0	0	0	0	0	0	0	0	0	0	0	0	0	0
28.1233	23	0	1	0	0	0	0	0	40.2857	1	1	1	0	no induc	1	no CS	0	0	0	0	0	3705	7.36	10	0	NA	NA	NA	0	NA	0	0	0	0	0	0	0	0	0	0	0	0	0	0	0	0
29.1151	20	0	0	0	0	0	0	0	38.8571	1	1	1	0	no induc	1	no CS	0	0	0	0	0	3480	7.11	10	0	NA	NA	NA	0	NA	24	1	0	0	0	0	0	0	0	0	0	0	0	0	0	0
39.5644	33	0	1	0	0	0	0	0	38.1429	1	1	1	0	no induc	1	no CS	0	0	0	0	0	4000	7.38	10	0	NA	NA	NA	0	NA	0	0	0	0	0	0	0	0	0	0	0	0	0	0	0	0
33.1014	20	0	1	1	0	0	0	0	39	1	1	0	0	no induc	2	Cesarean scar	0	0	0	0	0	2825	7.39	10	0	NA	NA	NA	0	2	6	0	0	0	0	0	0	0	0	0	0	0	0	0	0	0
38.5288	21	0	1	0	0	0	0	0	41.2857	1	1	1	0	no induc	1	no CS	0	0	0	0	0	3270	7.31	10	0	NA	NA	NA	0	NA	11	0	0	0	0	0	0	0	0	0	0	0	0	0	0	0
29.1616	20	0	1	0	0	0	0	0	40.7143	1	1	1	0	no induc	1	no CS	0	0	0	0	0	4470	7.26	10	0	NA	NA	NA	0	NA	12	0	0	0	0	0	0	0	0	0	0	0	0	0	0	0
36.0411	20	0	0	0	0	0	0	0	39.8571	1	1	0	1	RPM	1	no CS	0	0	0	1	0	2800	7.3	10	0	NA	NA	NA	0	NA	23	0	0	0	0	0	0	0	0	0	0	0	0	0	0	0
26.3534	24	0	0	0	0	0	0	0	39.4286	1	1	1	0	no induc	3	Abnormal fetal heart rate	0	0	0	0	0	3125	7.36	10	0	NA	NA	NA	0	NA	15	0	0	0	0	0	0	0	0	0	0	0	0	0	0	0
31.0384	20	1	0	0	0	0	0	0	35.2857	1	1	1	0	no induc	1	no CS	0	0	0	0	0	2705	7.19	10	1	NA	NA	NA	0	NA	13	0	0	0	0	0	0	0	0	0	0	0	0	0	0	0
31.1014	36	0	0	0	0	0	0	0	38.7143	1	1	1	0	no induc	1	no CS	0	1	0	0	0	2945	7.29	10	0	NA	NA	NA	0	NA	0	0	0	0	0	3	0	0	0	0	0	0	0	0	0	0
37.0466	21	0	0	0	0	0	0	0	38.5714	1	1	1	0	no induc	1	no CS	0	1	0	0	0	2530	7.33	10	0	NA	NA	NA	0	NA	19	0	0	0	0	0	0	0	0	0	0	0	0	0	0	0
37.6932	21	0	0	0	0	0	0	0	40.1429	1	1	1	0	no induc	1	no CS	0	0	0	0	0	3045	7.32	10	0	NA	NA	NA	0	NA	16	0	0	0	0	0	0	0	0	0	0	0	0	0	0	0
32.9425	20	0	1	0	0	0	0	0	40.8571	1	1	1	0	no induc	3	Abnormal fetal heart rate	0	0	0	0	0	2875	7.11	9	0	NA	NA	NA	0	NA	13	0	0	0	0	0	0	0	0	0	0	0	0	0	0	0
35.9836	21	0	1	1	0	0	0	0	39.5714	1	1	1	0	no induc	1	no CS	0	0	0	0	0	2915	7.3	10	0	NA	NA	NA	0	1	14	1	0	0	0	0	0	0	0	0	0	0	0	0	0	0
39.589	19	0	0	0	0	0	0	0	38.2857	1	1	1	0	no induc	1	no CS	0	0	0	0	0	2810	7.249	10	0	NA	NA	NA	0	NA	11	0	0	0	0	0	0	0	0	0	0	0	0	0	0	0
32.2329	21	1	1	0	0	0	0	0	40.2857	1	1	1	0	no induc	1	no CS	0	0	0	0	0	4205	7.25	10	0	NA	NA	NA	0	NA	14	0	0	0	0	0	0	0	0	0	0	0	0	0	0	0
32.5507	19	0	1	0	0	0	0	0	39.5714	1	1	1	0	no induc	1	no CS	0	0	0	0	0	2940	7.28	10	0	NA	NA	NA	0	NA	11	0	0	0	0	0	0	0	0	0	0	0	0	0	0	0
40.6466	19	0	1	0	0	0	0	0	39.7143	1	1	1	0	no induc	1	no CS	0	0	0	0	0	3770	7.27	10	0	NA	NA	NA	0	NA	15	0	0	0	0	0	0	0	0	0	0	0	0	0	0	0
26.6301	20	1	1	0	0	0	0	0	39.7143	1	1	1	0	no induc	1	no CS	0	0	0	0	0	3250	7.28	10	0	NA	NA	NA	0	NA	9	1	0	0	0	0	0	0	0	0	0	0	0	0	0	0
32.2575	34	0	1	0	0	0	0	0	38.5714	1	1	1	0	no induc	1	no CS	0	0	0	0	0	2955	7.42	10	0	NA	NA	NA	0	NA	10	0	0	0	0	0	0	0	0	0	0	0	0	0	0	0
32.1233	19	0	1	0	0	0	0	0	39.4286	1	1	1	0	no induc	1	no CS	0	0	0	0	0	2970	7.32	10	0	NA	NA	NA	0	NA	8	0	0	0	0	0	0	0	0	0	0	0	0	0	0	0
33.5918	22	0	0	0	0	0	0	0	39.4286	1	1	1	0	no induc	1	no CS	0	0	0	0	0	3335	7.29	10	0	NA	NA	NA	0	NA	12	0	0	0	0	0	0	0	0	0	0	0	0	0	0	0
31.3479	19	0	0	0	0	0	0	0	40.1429	1	1	1	0	no induc	1	no CS	0	0	0	0	0	2835	7.19	10	0	NA	NA	NA	0	NA	14	0	0	0	0	0	0	0	0	0	0	0	0	0	0	0
32.4548	19	0	0	0	0	0	0	0	39.2857	1	1	0	1	RPM	1	no CS	0	0	0	0	0	3000	7.03	10	0	NA	NA	NA	0	NA	21	0	0	0	0	0	0	0	0	0	0	0	0	0	0	0
41.337	19	0	0	0	0	0	0	0	40.8571	1	1	1	0	no induc	1	no CS	0	0	0	0	0	3140	7.21	10	0	NA	NA	NA	0	NA	13	0	0	0	0	0	0	0	0	0	0	0	0	0	0	0
29.0493	31	1	1	0	0	0	0	0	37.8571	1	1	1	0	no induc	1	no CS	0	0	0	0	0	2830	7.45	10	0	NA	NA	NA	0	NA	4	0	0	0	0	0	0	0	0	0	0	0	0	0	0	0
43.463	24	NA	1	1	0	0	0	0	38.8571	2	1	0	0	no induc	2	Cesarean scar	0	0	0	0	0	3435	7.37	10	0	NA	NA	NA	0	2	6	0	0	0	0	0	0	0	0	0	0	0	0	0	0	0
22.463	19	0	0	0	0	0	0	0	36.8571	1	1	0	1	RPM	1	no CS	1	0	0	0	0	2325	7.32	10	0	NA	NA	NA	0	NA	5	0	0	0	0	0	0	0	0	0	0	0	0	0	0	0
28.137	23	0	1	0	0	0	0	0	39.7143	1	1	0	1	no induc	1	no CS	0	0	0	0	0	3175	7.3	10	0	NA	NA	NA	0	NA	14	0	0	0	0	0	0	0	0	0	0	0	0	0	0	0
30.3507	23	0	0	0	0	0	0	0	39.1429	1	1	1	0	no induc	1	no CS	0	0	0	0	1	2155	7.39	10	0	NA	NA	NA	0	NA	17	0	0	0	0	0	0	0	0	0	0	0	0	0	0	0
26.6658	23	0	1	1	0	0	0	0	40.2857	1	1	1	0	no induc	1	no CS	0	0	0	0	0	3625	7.29	10	0	NA	NA	NA	0	1	22	0	0	0	0	0	0	0	0	0	0	0	0	0	0	0
33.5671	19	0	1	1	0	0	0	0	39	1	1	0	0	no induc	2	Placenta malposition	0	0	0	0	0	3500	7.35	10	0	NA	NA	NA	0	1	13	0	0	0	0	0	0	0	0	0	0	0	0	0	0	0
31.2959	20	0	0	0	0	0	0	0	40.8571	1	1	1	0	no induc	1	no CS	0	0	0	0	0	3625	7.25	10	0	NA	NA	NA	0	NA	8	0	0	0	0	0	0	0	0	0	0	0	0	0	0	0
30.4329	36	NA	1	1	0	0	0	0	40.4286	1	1	1	0	no induc	1	no CS	0	0	1	0	0	3270	7.34	10	0	NA	NA	NA	0	1	6	0	1	0	0	0	0	0	0	0	0	0	0	0	0	0
34.7562	22	0	0	0	0	0	0	0	40.2857	1	1	1	0	no induc	1	no CS	0	0	0	0	0	3370	7.28	10	0	NA	NA	NA	0	NA	11	0	0	0	0	0	0	0	0	0	0	0	0	0	0	0
33.2767	40	0	1	0	0	0	0	0	41	1	1	1	0	no induc	1	no CS	0	0	0	0	0	3960	7.32	10	0	NA	NA	NA	0	NA	5	0	0	0	0	0	0	0	0	0	0	0	0	0	0	0
34.863	38	NA	1	0	0	0	0	0	39.8571	1	1	1	0	no induc	1	no CS	0	0	0	0	0	3810	7.34	10	0	NA	NA	NA	0	NA	6	0	0	0	0	0	0	0	0	0	0	0	0	0	0	0
39.4575	22	0	1	0	0	0	0	0	39.4286	1	1	1	0	no induc	1	no CS	0	0	0	0	0	3265	7.41	10	0	NA	NA	NA	0	NA	11	0	0	0	0	0	0	0	0	0	0	0	0	0	0	0
37.3205	21	0	1	1	0	0	0	0	38.8571	1	1	1	0	no induc	1	no CS	0	0	0	0	0	3640	7.29	10	0	NA	NA	NA	0	1	19	0	0	0	0	0	0	0	0	0	0	0	0	0	0	0
33.326	24	1	1	0	0	0	0	0	41.2857	1	1	0	1	no induc	1	no CS	0	0	0	0	0	3965	7.32	10	0	NA	NA	NA	0	NA	8	0	0	0	0	0	0	0	0	0	0	0	0	0	0	0
22.3726	21	NA	0	0	0	0	0	0	39.2857	1	2	0	1	foetal	1	no CS	0	0	0	0	0	3085	7.34	10	0	2685	7.34	10	0	NA	13	0	0	0	1	0	0	0	0	0	0	0	0	0	0	0
38.4932	21	NA	1	0	0	0	0	0	40.4286	1	1	1	0	no induc	1	no CS	0	0	0	0	0	3825	7.41	10	0	NA	NA	NA	0	NA	11	1	0	0	0	0	0	0	0	0	0	0	0	0	0	0
25.2055	19	0	0	0	0	0	0	0	39.7143	1	1	1	0	no induc	1	no CS	0	0	0	0	0	3120	7.3	10	0	NA	NA	NA	0	NA	15	0	0	0	0	0	0	0	0	0	0	0	0	0	0	0
30.1288	20	0	0	0	0	0	0	0	40.2857	1	1	1	0	no induc	1	no CS	0	0	0	0	0	2985	7.19	10	0	NA	NA	NA	0	NA	7	0	0	0	0	0	0	0	0	0	0	0	0	0	0	0
33.4055	19	NA	1	0	0	0	0	0	37.8571	1	1	0	1	HTA PE	1	no CS	0	0	0	0	0	2380	7.37	10	0	NA	NA	NA	0	NA	13	0	0	0	1	0	0	0	0	0	0	0	0	0	0	0
35.7726	24	0	1	0	0	0	0	0	40.8571	1	1	0	1	Maternal	1	no CS	0	0	0	0	0	3500	7.43	10	0	NA	NA	NA	0	NA	14	0	0	0	0	0	0	0	0	0	0	0	0	0	0	0
40.8219	31	0	0	0	1	0	0	0	40.1429	1	1	0	1	RPM	1	no CS	0	0	0	1	0	2980	7.27	10	0	NA	NA	NA	0	NA	14	0	0	0	0	0	0	0	0	0	0	0	0	0	0	0
19.2822	20	0	0	0	0	0	0	0	39.8571	1	1	1	0	no induc	1	no CS	0	1	0	0	0	3400	7.23	10	0	NA	NA	NA	0	NA	4	1	0	0	0	0	0	0	0	0	0	0	0	0	0	0
31.1479	22	0	1	1	0	0	0	0	40.1429	1	1	1	0	no induc	1	no CS	0	0	0	0	0	3585	7.37	10	0	NA	NA	NA	0	1	17	1	0	0	0	0	0	0	0	0	0	0	0	0	0	0
25.6356	19	0	0	0	0	0	0	0	40	1	1	1	0	no induc	1	no CS	0	0	0	0	0	3520	7.4	10	0	NA	NA	NA	0	NA	15	0	0	0	0	0	0	0	0	0	0	0	0	0	0	0
38.7562	24	0	1	0	0	0	0	0	35.2857	2	2	1	0	no induc	1	no CS	0	0	0	0	0	2710	7.33	10	1	2600	7.33	10	1	NA	15	0	0	0	0	0	0	0	0	0	0	0	0	0	0	0
23.4822	33	0	0	0	0	0	0	0	38.7143	1	1	1	0	no induc	1	no CS	0	0	0	0	0	3135	NA	10	0	NA	NA	NA	0	NA	19	0	0	0	0	0	0	0	0	0	0	0	0	0	0	0
31.0384	22	1	1	0	0	0	0	0	38.7143	1	1	1	0	no induc	1	no CS	0	0	0	0	0	3105	7.4	10	0	NA	NA	NA	0	NA	21	0	0	0	0	0	0	0	0	0	0	0	0	0	0	0
26.6055	19	0	1	0	0	0	0	0	40.8571	1	1	1	0	no induc	1	no CS	0	0	0	0	0	3590	7.293	10	0	NA	NA	NA	0	NA	10	0	0	0	0	0	0	0	0	0	0	0	0	0	0	0
26.6986	23	0	1	0	0	0	0	0	41	1	1	1	0	no induc	1	no CS	0	0	0	0	0	3315	7.33	10	0	NA	NA	NA	0	NA	13	0	0	0	0	0	0	0	0	0	0	0	0	0	0	0
37.411	22	0	1	0	0	0	0	0	39.4286	1	1	1	0	no induc	1	no CS	0	0	0	0	0	3015	7.45	10	0	NA	NA	NA	0	NA	9	0	0	0	0	0	0	0	0	0	0	0	0	0	0	0
28.9534	20	0	0	0	0	0	0	0	39.4286	1	1	0	1	foetal	1	no CS	0	0	0	0	0	3830	7.31	10	0	NA	NA	NA	0	NA	8	0	0	0	0	0	0	0	0	0	0	0	0	0	0	0
29.3973	24	0	1	0	0	0	0	0	40.8571	1	1	1	0	no induc	1	no CS	0	0	0	0	0	3115	7.26	10	0	NA	NA	NA	0	NA	7	0	0	0	0	0	0	0	0	0	0	0	0	0	0	0
28.6192	22	0	0	0	0	0	0	0	40.8571	1	1	0	1	RPM	1	no CS	0	0	0	0	0	3895	7.38	10	0	NA	NA	NA	0	NA	16	0	0	0	0	0	0	0	0	0	0	0	0	0	0	0
39.7123	19	0	1	0	0	0	0	0	37.7143	1	1	1	0	no induc	1	no CS	0	0	0	0	0	3150	7.34	10	0	NA	NA	NA	0	NA	9	0	0	0	0	0	0	0	0	0	0	0	0	0	0	0
30.937	23	0	0	0	0	0	0	0	39.8571	1	1	1	0	no induc	1	no CS	0	0	0	0	0	3470	7.39	10	0	NA	NA	NA	0	NA	8	0	0	0	0	0	0	0	0	0	0	0	0	0	0	0
42.2192	19	0	1	0	0	0	0	0	41.1429	1	1	1	0	no induc	1	no CS	0	0	0	0	0	3500	7.28	10	0	NA	NA	NA	0	NA	12	0	0	0	0	0	0	0	0	0	0	0	0	0	0	0
32.7178	20	0	0	0	0	0	0	0	38.1429	1	1	1	0	no induc	1	no CS	0	0	0	0	0	2660	7.34	10	0	NA	NA	NA	0	NA	13	0	0	0	0	0	0	0	0	0	0	0	0	0	0	0
31.3178	20	0	0	0	0	0	0	0	40.5714	1	1	1	0	no induc	1	no CS	0	0	0	0	0	3570	7.29	10	0	NA	NA	NA	0	NA	14	0	0	0	0	0	0	0	0	0	0	0	0	0	0	0
23.1699	21	0	0	0	0	0	0	0	27.8571	2	1	0	0	no induc	2	Maternal	0	0	0	0	1	650	7.27	9	1	NA	NA	NA	0	NA	14	0	0	0	1	0	0	0	0	0	0	0	0	0	0	0
29.0959	21	0	0	0	0	0	0	0	38.2857	1	1	1	0	no induc	1	no CS	0	0	0	0	0	3455	7.35	10	0	NA	NA	NA	0	NA	15	0	0	0	0	0	0	0	0	0	0	0	0	0	0	0
36.4411	37	0	1	0	0	0	0	0	39.1429	1	1	1	0	no induc	1	no CS	0	0	0	0	0	3460	7.37	10	0	NA	NA	NA	0	NA	9	1	0	0	0	0	0	0	0	0	0	0	0	0	0	0
31.3534	20	1	0	0	0	0	0	0	41.2857	1	1	1	0	no induc	1	no CS	0	0	0	0	0	2955	7.16	10	0	NA	NA	NA	0	NA	14	0	0	0	0	0	0	0	0	0	0	0	0	0	0	0
32.0466	20	0	0	0	0	0	0	0	41.8571	2	1	1	0	no induc	3	Arrest of labor	0	0	0	0	0	4210	7.32	10	0	NA	NA	NA	0	NA	18	0	0	0	0	0	0	0	0	0	0	0	0	0	0	0
26.5836	21	0	1	0	0	0	0	0	41.4286	1	1	1	0	no induc	1	no CS	0	0	0	0	0	3620	7.4	10	0	NA	NA	NA	0	NA	15	0	0	0	0	0	0	0	0	0	0	0	0	0	0	0
37.274	20	0	1	0	0	0	0	0	40.8571	1	1	1	0	no induc	1	no CS	0	0	0	0	0	3290	7.37	10	0	NA	NA	NA	0	NA	2	0	0	0	0	0	0	0	0	0	0	0	0	0	0	0
25.074	42	0	0	0	0	0	0	0	41.4286	1	1	1	0	no induc	1	no CS	0	0	1	0	0	3050	7.31	10	0	NA	NA	NA	0	NA	0	1	1	0	0	0	0	0	0	0	0	0	0	0	0	0
30.1233	19	0	1	0	0	0	0	0	40.1429	1	1	1	0	no induc	1	no CS	0	0	0	0	0	3610	7.28	10	0	NA	NA	NA	0	NA	19	0	0	0	0	0	0	0	0	0	0	0	0	0	0	0
34.4877	20	1	0	0	0	0	0	0	40.2857	1	1	1	0	no induc	1	no CS	0	0	0	0	0	2945	7.32	10	0	NA	NA	NA	0	NA	15	0	0	0	0	0	0	0	0	0	0	0	0	0	0	0
28.5808	30	0	0	0	0	0	0	0	35.1429	2	1	0	1	foetal	2	Abnormal fetal heart rate	0	0	0	0	1	1685	7.28	10	1	NA	NA	NA	0	NA	8	0	0	0	1	0	0	0	0	0	0	0	0	0	0	0
31.5041	20	0	0	0	0	0	0	0	38.5714	1	1	1	0	no induc	1	no CS	0	0	0	0	0	3455	7.36	10	0	NA	NA	NA	0	NA	11	0	0	0	0	0	0	0	0	0	0	0	0	0	0	0
20.0082	21	0	0	0	0	0	0	0	40.4286	1	1	1	0	no induc	1	no CS	0	0	0	0	0	3860	7.24	10	0	NA	NA	NA	0	NA	10	0	0	0	0	0	0	0	0	0	0	0	0	0	0	0
27.5945	23	0	1	0	0	0	0	0	38.1429	1	1	1	0	no induc	1	no CS	0	0	0	0	0	3255	7.37	10	0	NA	NA	NA	0	NA	9	0	0	0	0	0	0	0	0	0	0	0	0	0	0	0
38.2027	24	0	1	0	0	0	0	0	40.5714	1	1	1	0	no induc	1	no CS	0	0	0	0	0	3690	7.31	10	0	NA	NA	NA	0	NA	18	0	0	0	0	0	0	0	0	0	0	0	0	0	0	0
28.8959	24	0	1	0	0	0	0	0	40.2857	1	1	1	0	no induc	1	no CS	0	0	0	0	0	3135	7.36	10	0	NA	NA	NA	0	NA	0	0	0	0	0	0	0	0	0	0	0	0	0	0	0	0
23.9699	22	0	0	0	0	0	0	0	39	1	1	1	0	no induc	1	no CS	0	0	0	0	0	3670	7.356	10	0	NA	NA	NA	0	NA	16	0	0	0	0	0	0	0	0	0	0	0	0	0	0	0
37.6548	21	0	1	0	0	0	0	0	39.8571	1	1	1	0	no induc	1	no CS	0	0	0	0	0	3715	7.45	10	0	NA	NA	NA	0	NA	14	1	0	0	0	0	0	0	0	0	0	0	0	0	0	0
38.9973	33	NA	1	1	0	0	0	0	39.7143	1	1	1	0	no induc	1	no CS	0	0	0	0	0	3205	7.35	10	0	NA	NA	NA	0	1	6	0	0	0	0	0	0	0	0	0	0	0	0	0	0	0
24.0219	21	0	1	1	0	0	0	0	39.4286	1	1	1	0	no induc	3	Arrest of labor	0	0	0	0	0	3630	7.2	6	2	NA	NA	NA	0	1	12	0	0	0	0	0	0	0	0	0	0	0	0	0	0	0
27.4959	20	0	1	0	0	0	0	0	33.1429	1	2	1	0	no induc	1	no CS	0	1	0	0	0	1620	7.248	7	2	1620	7.16	9	2	NA	9	0	0	0	0	0	0	0	0	0	0	0	0	0	0	0
41.5425	21	0	1	0	0	0	0	0	41.4286	1	1	1	0	no induc	1	no CS	0	0	0	0	0	3960	7.36	10	0	NA	NA	NA	0	NA	19	0	0	0	0	0	0	0	0	0	0	0	0	0	0	0
24.4904	23	0	0	0	0	0	0	0	40.2857	1	1	1	0	no induc	1	no CS	0	0	0	0	0	3385	7.29	10	0	NA	NA	NA	0	NA	20	0	0	0	0	0	0	0	0	0	0	0	0	0	0	0
32.3452	22	NA	1	1	0	0	0	0	39.4286	1	1	1	0	no induc	1	no CS	0	0	0	0	0	3020	7.22	10	0	NA	NA	NA	0	1	6	0	0	0	0	0	0	0	0	0	0	0	0	0	0	0
35.6055	21	0	1	0	0	0	0	0	40	1	1	1	0	no induc	1	no CS	0	0	0	0	0	3190	7.37	10	0	NA	NA	NA	0	NA	12	0	0	0	0	0	0	0	0	0	0	0	0	0	0	0
32.1479	24	0	1	1	0	0	0	0	40.4286	1	1	1	0	no induc	1	no CS	0	0	0	0	0	3835	7.397	10	0	NA	NA	NA	0	1	10	0	0	0	0	0	0	0	0	0	0	0	0	0	0	0
41.0822	20	0	0	0	0	0	0	0	40.7143	1	1	1	0	no induc	1	no CS	0	0	0	0	0	3120	7.33	10	0	NA	NA	NA	0	NA	15	0	0	0	0	0	0	0	0	0	0	0	0	0	0	0
25.3753	20	0	1	0	0	0	0	0	38.5714	1	1	0	1	foetal	1	no CS	0	0	0	0	0	2515	7.4	10	0	NA	NA	NA	0	NA	10	0	0	0	0	0	0	0	0	0	0	0	0	0	0	0
31.3178	19	0	1	1	0	0	0	0	37	1	1	1	0	no induc	1	no CS	0	0	0	0	0	2260	7.4	10	0	NA	NA	NA	0	2	11	0	0	0	0	0	0	0	0	0	0	0	0	0	0	0
32.1397	19	1	1	0	0	0	0	0	35.7143	1	1	1	0	no induc	1	no CS	0	0	0	0	0	2835	7.33	10	2	NA	NA	NA	0	NA	17	0	0	0	0	0	0	0	0	0	0	0	0	0	0	0
39.3041	22	0	1	0	0	0	0	0	39.7143	1	1	0	1	no induc	1	no CS	0	1	0	0	0	3675	7.44	10	0	NA	NA	NA	0	NA	1	0	0	0	0	0	0	0	0	0	0	0	0	0	0	0
28.1507	23	0	1	0	0	0	0	0	39.4286	1	1	1	0	no induc	1	no CS	0	0	0	0	0	3465	7.41	10	0	NA	NA	NA	0	NA	13	0	0	0	0	0	0	0	0	0	0	0	0	0	0	0
25.6082	20	0	1	1	0	0	0	0	39.4286	1	1	1	0	no induc	1	no CS	0	0	0	0	0	3520	7.23	8	2	NA	NA	NA	0	1	17	0	0	0	0	0	0	0	0	0	0	0	0	0	0	0
30.8137	19	0	1	0	0	0	0	0	35.7143	1	1	1	0	no induc	1	no CS	0	1	0	0	0	2910	7.3	10	1	NA	NA	NA	0	NA	8	0	0	0	0	0	0	0	0	0	0	0	0	0	0	0
26.9342	23	0	1	0	0	0	0	0	38	1	2	0	1	no induc	1	no CS	0	0	0	0	0	2880	7.29	10	0	2835	7.38	10	0	NA	12	0	0	0	1	0	0	0	0	0	0	0	0	0	0	0
32.9288	22	0	0	0	0	0	0	0	40.1429	1	1	1	0	no induc	1	no CS	0	0	0	0	1	2560	7.21	10	0	NA	NA	NA	0	NA	12	1	0	0	0	0	0	0	0	0	0	0	0	0	0	0
33.063	24	0	1	0	0	0	0	0	40.4286	1	1	1	0	no induc	1	no CS	0	0	0	0	0	3490	7.26	10	0	NA	NA	NA	0	NA	0	0	0	0	0	0	0	0	0	0	0	0	0	0	0	0
31.7397	23	0	1	0	0	0	0	0	40	1	1	1	0	no induc	1	no CS	0	0	0	0	0	3545	7.36	10	0	NA	NA	NA	0	NA	14	0	0	0	0	0	0	0	0	0	0	0	0	0	0	0
34.8685	31	0	0	0	0	0	0	0	40.1429	1	1	1	0	no induc	1	no CS	0	0	0	0	0	4235	7.34	10	0	NA	NA	NA	0	NA	18	0	0	0	0	0	0	0	0	0	0	0	0	0	0	0
40.0384	35	0	0	0	0	0	0	0	38.8571	1	1	1	0	no induc	1	no CS	0	0	1	0	0	3390	7.29	10	0	NA	NA	NA	0	NA	-1	0	1	0	0	0	0	0	0	0	0	0	0	0	0	0
24.8932	23	0	1	1	0	0	0	0	41.8571	1	1	0	1	Maternal	1	no CS	0	0	0	0	0	3775	7.26	10	0	NA	NA	NA	0	1	13	0	0	0	0	0	0	0	0	0	0	0	0	0	0	0
36.5123	22	0	1	0	0	0	0	0	40.2857	1	1	0	1	foetal	1	no CS	0	0	0	0	0	2790	7.43	10	0	NA	NA	NA	0	NA	10	0	0	0	0	0	0	0	0	0	0	0	0	0	0	0
38.0575	32	0	1	0	0	0	0	0	39.1429	1	1	1	0	no induc	1	no CS	0	0	0	0	0	2715	7.36	10	0	NA	NA	NA	0	NA	5	1	0	0	0	0	0	0	0	0	0	0	0	0	0	0
22.926	20	0	0	0	0	0	0	0	39.8571	1	1	1	0	no induc	1	no CS	0	0	0	0	0	3235	7.31	10	0	NA	NA	NA	0	NA	15	0	0	0	0	0	0	0	0	0	0	0	0	0	0	0
31.0795	23	0	1	1	0	1	0	0	28	2	2	0	0	no induc	2	Abnormal fetal heart rate	0	0	1	0	0	750	7.28	8	2	720	6.96	7	2	2	7	0	0	1	0	0	0	0	0	0	0	0	0	0	0	0
25.7205	20	0	0	0	0	0	0	0	40.7143	1	1	1	0	no induc	1	no CS	0	0	0	0	0	3015	7.32	10	0	NA	NA	NA	0	NA	2	0	0	0	0	0	0	0	0	0	0	0	0	0	0	0
36.1479	23	1	0	0	0	0	0	0	39.7143	1	1	1	0	no induc	1	no CS	0	0	0	0	0	3015	7.34	10	0	NA	NA	NA	0	NA	21	0	0	0	0	0	0	0	0	0	0	0	0	0	0	0
33.3452	30	0	1	1	0	0	0	0	40.4286	1	1	1	0	no induc	1	no CS	0	0	0	0	0	2970	7.32	10	0	NA	NA	NA	0	1	10	1	0	0	0	0	0	0	0	0	0	0	0	0	0	0
28.0466	30	0	1	1	0	0	0	0	41.4286	1	1	0	1	no induc	1	no CS	0	0	0	0	0	3475	7.274	10	0	NA	NA	NA	0	1	16	0	0	0	0	0	0	0	0	0	0	0	0	0	0	0
22.7726	23	0	0	0	0	0	0	0	38.8571	1	1	1	0	no induc	1	no CS	0	0	0	0	0	3500	7.25	10	0	NA	NA	NA	0	NA	7	0	0	0	0	0	0	0	0	0	0	0	0	0	0	0
34.3452	36	0	1	0	0	0	0	0	40.1429	1	1	0	1	foetal	1	no CS	0	0	0	0	0	3675	7.25	10	0	NA	NA	NA	0	NA	11	1	0	0	0	0	0	0	0	0	0	0	0	0	0	0
31.7945	20	0	0	0	0	0	0	0	40.8571	1	1	1	0	no induc	1	no CS	0	0	0	0	0	3560	7.257	10	0	NA	NA	NA	0	NA	22	0	0	0	0	0	0	0	0	0	0	0	0	0	0	0
21.4658	21	0	0	0	0	0	0	0	38.8571	1	1	1	0	no induc	1	no CS	0	0	0	0	0	3685	7.35	10	0	NA	NA	NA	0	NA	16	0	0	0	0	0	0	0	0	0	0	0	0	0	0	0
41.6219	19	0	0	0	0	0	0	0	39.1429	2	1	1	0	no induc	1	no CS	0	0	0	0	1	2520	7.42	10	0	NA	NA	NA	0	NA	13	0	0	0	0	0	0	0	0	0	0	0	0	0	0	0
25.7945	19	1	0	0	0	0	0	0	39.4286	1	1	1	0	no induc	1	no CS	0	0	0	0	0	3480	7.31	10	1	NA	NA	NA	0	NA	21	0	0	0	0	0	0	0	0	0	0	0	0	0	0	0
28.6904	22	1	0	0	0	0	0	0	39.7143	1	1	0	1	HTA PE	1	no CS	0	0	0	0	1	2375	7.006	8	2	NA	NA	NA	0	NA	18	1	0	0	1	0	0	0	0	0	0	0	0	0	0	0
20.7836	21	0	0	0	0	0	0	0	39.7143	1	1	1	0	no induc	1	no CS	0	0	0	0	0	3490	7.29	10	0	NA	NA	NA	0	NA	11	0	0	0	0	0	0	0	0	0	0	0	0	0	0	0
19.3507	23	1	1	0	0	0	0	0	38	1	1	1	0	no induc	1	no CS	0	0	0	0	0	2935	7.33	10	0	NA	NA	NA	0	NA	7	0	0	0	0	0	0	0	0	0	0	0	0	0	0	0
36.9014	20	0	1	0	0	0	0	0	39.7143	1	1	1	0	no induc	1	no CS	0	0	0	0	0	3145	7.42	10	0	NA	NA	NA	0	NA	8	0	0	0	0	0	0	0	0	0	0	0	0	0	0	0
34.4767	22	0	1	1	0	0	0	0	40.2857	1	1	1	0	no induc	1	no CS	0	0	0	0	0	3510	7.27	10	0	NA	NA	NA	0	1	11	0	0	0	0	0	0	0	0	0	0	0	0	0	0	0
38.3863	24	1	1	0	0	0	0	0	41.1429	1	1	1	0	no induc	1	no CS	0	0	0	0	0	3665	7.22	10	0	NA	NA	NA	0	NA	11	0	0	0	0	0	0	0	0	0	0	0	0	0	0	0
36.0795	21	0	1	0	0	0	0	0	39	1	1	1	0	no induc	1	no CS	0	1	0	0	0	3180	7.46	10	0	NA	NA	NA	0	NA	9	0	0	0	0	0	0	0	0	0	0	0	0	0	0	0
27.389	44	1	1	1	0	0	0	0	39.2857	1	1	0	1	foetal	1	no CS	0	0	0	0	0	2660	7.27	10	1	NA	NA	NA	0	1	NA	0	0	0	0	0	0	0	0	0	0	0	0	0	0	0
35.2603	20	0	1	0	0	0	0	0	36	1	2	1	0	no induc	1	no CS	0	0	0	0	0	2500	7.37	10	0	2280	7.32	10	0	NA	6	0	0	0	0	0	0	0	0	0	0	0	0	0	0	0
33.3753	24	0	1	0	0	0	0	0	35.4286	1	1	1	0	no induc	1	no CS	0	0	0	0	0	2389	7.34	9	2	NA	NA	NA	0	NA	8	0	0	0	0	0	0	0	0	0	0	0	0	0	0	0
32.3589	22	0	0	0	0	0	0	0	39.2857	1	1	1	0	no induc	1	no CS	0	0	0	0	1	2445	7.32	10	0	NA	NA	NA	0	NA	11	0	0	0	0	0	0	0	0	0	0	0	0	0	0	0
42.274	24	0	0	0	0	0	0	0	41.8571	1	1	0	1	Maternal	3	Abnormal fetal heart rate	0	0	0	0	0	3330	7.24	10	0	NA	NA	NA	0	NA	4	0	0	0	0	0	0	0	0	0	0	0	0	0	0	0
38.0959	20	0	1	0	0	0	0	0	40.7143	1	1	1	0	no induc	1	no CS	0	0	0	0	0	4175	7.34	10	0	NA	NA	NA	0	NA	14	0	0	0	0	0	0	0	0	0	0	0	0	0	0	0
26.9452	30	1	0	0	0	0	0	0	38.7143	1	1	1	0	no induc	1	no CS	0	0	0	0	0	3190	7.25	10	0	NA	NA	NA	0	NA	6	0	0	0	0	3	0	0	0	0	0	0	0	0	0	0
42.8438	21	0	0	0	0	0	0	0	41.8571	1	1	0	1	foetal	1	no CS	0	0	0	0	0	3490	7.23	9	2	NA	NA	NA	0	NA	14	1	0	0	0	0	0	0	0	0	0	0	0	0	0	0
30.989	23	0	0	0	0	0	0	0	38	1	1	1	0	no induc	1	no CS	0	0	1	0	1	2290	7.23	10	0	NA	NA	NA	0	NA	8	0	1	0	0	0	0	0	0	0	0	0	0	0	0	0
32.1918	21	0	1	1	0	0	0	0	40.7143	1	1	1	0	no induc	1	no CS	0	0	0	0	0	3340	7.22	10	2	NA	NA	NA	0	1	16	0	0	0	0	0	0	0	0	0	0	0	0	0	0	0
30.4055	21	0	1	0	0	0	0	0	40.4286	1	1	1	0	no induc	1	no CS	0	0	0	0	0	3365	7.33	10	0	NA	NA	NA	0	NA	13	0	0	0	0	0	0	0	0	0	0	0	0	0	0	0
36.0192	22	0	1	1	0	0	0	0	39.2857	1	1	0	0	no induc	2	Cesarean scar	0	0	0	0	0	3085	7.37	10	0	NA	NA	NA	0	2	10	0	0	0	0	0	0	0	0	0	0	0	0	0	0	0
32.8658	21	NA	1	0	0	0	0	0	38.5714	1	1	1	0	no induc	1	no CS	0	0	0	0	0	3330	7.35	10	0	NA	NA	NA	0	NA	17	0	0	0	0	0	0	0	0	0	0	0	0	0	0	0
26.8247	20	0	1	1	0	0	0	0	40.2857	1	1	0	1	no induc	1	no CS	0	0	0	0	0	3380	7.34	10	0	NA	NA	NA	0	1	14	1	0	0	0	0	0	0	0	0	0	0	0	0	0	0
37.9096	22	0	0	0	0	0	0	0	41.8571	1	1	0	1	HTA PE	1	no CS	0	0	0	1	0	3685	7.35	10	0	NA	NA	NA	0	NA	21	1	0	0	0	0	0	0	0	0	0	0	0	0	0	0
29.9205	22	0	1	0	0	0	0	0	41	1	1	0	1	foetal	1	no CS	0	0	0	0	0	3245	7.32	10	0	NA	NA	NA	0	NA	12	0	0	0	0	0	0	0	0	0	0	0	0	0	0	0
32.7178	23	NA	1	1	0	0	0	0	37.1429	1	1	0	0	no induc	2	Cesarean scar	0	0	0	0	0	3415	7.36	10	0	NA	NA	NA	0	2	8	1	0	0	0	0	0	0	0	0	0	0	0	0	0	0
26.9671	21	0	0	0	0	0	0	0	40	1	1	1	0	no induc	1	no CS	0	0	0	0	0	2920	7.23	10	0	NA	NA	NA	0	NA	14	0	0	0	0	0	0	0	0	0	0	0	0	0	0	0
32.9315	34	0	1	1	0	0	0	0	40.7143	1	1	0	1	Maternal	1	no CS	0	0	0	0	0	3560	7.27	10	0	NA	NA	NA	0	1	-2	0	0	0	0	0	0	0	0	0	0	0	0	0	0	1
41.5534	22	0	1	0	0	0	0	0	37.8571	1	1	1	0	no induc	1	no CS	0	0	0	0	0	3770	7.333	10	0	NA	NA	NA	0	NA	18	0	0	0	0	0	0	0	0	0	0	0	0	0	0	0
37.1068	23	0	1	0	0	0	0	0	40.8571	1	1	1	0	no induc	1	no CS	0	0	0	0	0	3385	7.258	10	0	NA	NA	NA	0	NA	16	0	0	0	0	0	0	0	0	0	0	0	0	0	0	0
30.0027	23	0	1	0	0	0	0	0	39	1	1	1	0	no induc	1	no CS	0	0	0	0	0	3670	7.4	10	0	NA	NA	NA	0	NA	15	0	0	0	0	0	0	0	0	0	0	0	0	0	0	0
30.663	22	0	1	0	0	0	0	0	40.7143	1	1	1	0	no induc	1	no CS	0	0	0	0	0	3700	7.356	10	0	NA	NA	NA	0	NA	17	0	0	0	0	0	0	0	0	0	0	0	0	0	0	0
25.8521	23	0	1	0	0	0	0	0	41	1	1	1	0	no induc	1	no CS	0	0	0	0	0	4135	7.38	10	0	NA	NA	NA	0	NA	3	0	0	0	0	0	0	0	0	0	0	0	0	0	0	0
27.4466	22	0	1	1	0	0	0	0	40.5714	1	1	1	0	no induc	1	no CS	0	0	0	0	0	2955	7.34	10	0	NA	NA	NA	0	1	9	0	0	0	0	0	0	0	0	0	0	0	0	0	0	0
31.8301	30	0	0	0	0	0	0	0	40.7143	1	1	1	0	no induc	1	no CS	0	0	0	0	0	3550	7.2	10	0	NA	NA	NA	0	NA	7	0	0	0	0	0	0	0	0	0	0	0	0	0	0	0
39.4411	23	0	1	1	0	0	0	0	40.7143	1	1	1	0	no induc	3	Arrest of labor	0	0	0	0	0	4045	7.36	10	0	NA	NA	NA	0	1	16	0	0	0	0	0	0	0	0	0	0	0	0	0	0	0
37.9507	23	0	1	0	0	0	0	0	40.4286	1	1	0	1	RPM	1	no CS	0	0	0	0	0	3540	7.37	10	0	NA	NA	NA	0	NA	14	1	0	0	0	0	0	0	0	0	0	0	0	0	0	0
39.6767	19	NA	1	0	0	0	0	0	40.5714	1	1	1	0	no induc	1	no CS	0	0	0	0	0	4100	7.38	10	0	NA	NA	NA	0	NA	15	0	0	0	0	0	0	0	0	0	0	0	0	0	0	0
27.2795	20	0	0	0	0	0	0	0	33.7143	2	1	1	0	no induc	1	no CS	0	0	0	0	0	2270	7.34	10	1	NA	NA	NA	0	NA	6	0	0	0	0	0	0	0	0	0	0	0	0	0	0	0
43.8466	23	NA	0	0	0	0	0	0	39	1	1	0	1	HTA PE	3	Arrest of labor	0	0	1	0	1	2570	7.31	9	0	NA	NA	NA	0	NA	8	0	1	0	1	0	0	0	0	0	0	0	0	0	0	0
31.1945	20	0	1	0	0	0	0	0	40.4286	1	1	1	0	no induc	1	no CS	0	0	0	0	0	3350	7.33	10	0	NA	NA	NA	0	NA	19	1	0	0	0	0	0	0	0	0	0	0	0	0	0	0
32.1863	20	0	0	0	0	0	0	0	37.7143	1	1	1	0	no induc	1	no CS	0	0	0	0	0	2950	7.44	10	0	NA	NA	NA	0	NA	12	0	0	0	0	0	0	0	0	0	0	0	0	0	0	0
30.6	21	0	1	0	0	0	0	0	37.7143	1	1	1	0	no induc	1	no CS	0	0	0	0	1	2190	7.4	10	0	NA	NA	NA	0	NA	13	0	0	0	0	0	0	0	0	0	0	0	0	0	0	0
33.5534	21	0	1	0	0	0	0	0	40.2857	1	1	1	0	no induc	1	no CS	0	0	0	0	0	3600	7.39	10	0	NA	NA	NA	0	NA	14	1	0	0	0	0	0	0	0	0	0	0	0	0	0	0
28.0904	31	0	1	0	0	0	0	0	40	1	1	0	1	no induc	1	no CS	0	0	0	0	0	4060	7.45	10	0	NA	NA	NA	0	NA	4	0	0	0	0	0	0	0	0	0	0	0	0	0	0	0
26.9342	23	0	1	0	0	0	0	0	39.1429	1	1	1	0	no induc	1	no CS	0	0	0	0	0	3125	7.36	10	0	NA	NA	NA	0	NA	8	0	0	0	0	0	0	0	0	0	0	0	0	0	0	0
25.1644	19	0	1	0	0	0	0	0	39.8571	1	1	1	0	no induc	1	no CS	0	0	0	0	0	3430	7.39	10	0	NA	NA	NA	0	NA	7	0	0	0	0	0	0	0	0	0	0	0	0	0	0	0
34.1342	19	0	1	0	0	0	0	0	41.1429	1	1	1	0	no induc	1	no CS	0	0	0	0	0	3340	7.32	10	0	NA	NA	NA	0	NA	14	0	0	0	0	0	0	0	0	0	0	0	0	0	0	0
32.6356	24	0	1	0	0	0	0	0	39.5714	1	1	1	0	no induc	1	no CS	0	0	0	0	0	3255	7.37	10	0	NA	NA	NA	0	NA	15	0	0	0	0	0	0	0	0	0	0	0	0	0	0	0
35.7863	22	0	1	0	0	0	0	0	40.4286	1	1	1	0	no induc	1	no CS	0	0	0	0	0	3775	7.28	10	0	NA	NA	NA	0	NA	14	0	0	0	0	0	0	0	0	0	0	0	0	0	0	0
34.2767	22	0	1	0	0	0	0	0	40.5714	1	1	1	0	no induc	1	no CS	0	0	0	0	0	3850	7.29	10	0	NA	NA	NA	0	NA	16	0	0	0	0	0	0	0	0	0	0	0	0	0	0	0
22.4301	23	NA	0	0	0	1	1	0	38.7143	1	1	0	1	HTA PE	3	Abnormal fetal heart rate	0	0	1	1	0	2900	7.12	10	0	NA	NA	NA	0	NA	4	1	0	1	1	0	0	0	0	0	0	0	0	0	0	0
29.274	32	NA	1	1	0	0	0	0	37.1429	1	1	1	0	no induc	3	Cesarean scar	0	0	0	0	0	2790	7.36	10	2	NA	NA	NA	0	1	4	0	0	0	0	0	0	0	0	0	0	0	0	0	0	0
34.4438	20	0	1	0	0	0	1	0	39.4286	1	1	1	0	no induc	1	no CS	0	0	0	0	0	3055	7.32	10	0	NA	NA	NA	0	NA	12	1	0	0	0	0	0	0	0	0	0	0	0	0	0	0
26.411	31	0	0	0	0	0	0	0	40.1429	1	1	1	0	no induc	1	no CS	0	0	0	0	0	3250	7.41	10	0	NA	NA	NA	0	NA	22	0	0	0	0	0	0	0	0	0	0	0	0	0	0	0
42.7945	22	0	0	0	0	0	0	0	39.7143	1	1	1	0	no induc	1	no CS	0	0	0	0	0	3135	7.44	10	0	NA	NA	NA	0	NA	12	0	0	0	0	0	0	0	0	0	0	0	0	0	0	0
30.6822	24	NA	0	0	0	0	0	0	38.1429	1	1	1	0	no induc	1	no CS	0	0	0	0	0	3335	7.37	10	0	NA	NA	NA	0	NA	18	0	0	0	0	0	0	0	0	0	0	0	0	0	0	0
27.1041	22	0	1	1	0	0	0	0	39.8571	1	1	1	0	no induc	1	no CS	0	0	0	0	0	3575	7.3	10	0	NA	NA	NA	0	1	12	0	0	0	0	0	0	0	0	0	0	0	0	0	0	0
35.0192	22	0	0	0	0	0	0	0	40.4286	1	1	0	1	RPM	1	no CS	0	0	0	0	0	3215	7.3	10	0	NA	NA	NA	0	NA	3	0	0	0	0	0	0	0	0	0	0	0	0	0	0	0
20.8712	20	0	0	0	0	0	0	0	39	1	1	0	1	RPM	1	no CS	0	0	0	0	0	3170	7.14	10	0	NA	NA	NA	0	NA	11	0	0	0	0	0	0	0	0	0	0	0	0	0	0	0
35.1342	24	1	1	1	0	0	0	0	37.8571	1	2	0	0	no induc	2	Cesarean scar	0	0	0	0	1	2110	7.37	10	0	2130	7.32	10	0	2	7	0	0	0	0	1	0	0	0	0	0	0	0	0	0	0
22.0082	22	0	0	0	0	0	0	0	40.1429	1	1	1	0	no induc	1	no CS	0	0	0	0	0	3170	7.38	10	0	NA	NA	NA	0	NA	9	0	0	0	0	0	0	0	0	0	0	0	0	0	0	0
25.6027	22	0	1	0	0	0	0	0	36.7143	1	1	1	0	no induc	1	no CS	0	0	0	0	0	2570	7.37	10	0	NA	NA	NA	0	NA	7	0	0	0	0	0	0	0	0	0	0	0	0	0	0	0
33.3288	20	0	1	0	0	0	0	0	40	1	1	1	0	no induc	1	no CS	0	0	0	0	0	3130	7.37	10	0	NA	NA	NA	0	NA	7	1	0	0	0	0	0	0	0	0	0	0	0	0	0	0
34.0192	24	0	1	0	0	0	0	0	41.1429	1	1	1	0	no induc	1	no CS	0	0	0	0	0	3505	7.29	10	0	NA	NA	NA	0	NA	4	0	0	0	0	0	0	0	0	0	0	0	0	0	0	0
31.589	20	0	1	0	0	0	0	0	40.8571	1	1	1	0	no induc	1	no CS	0	0	0	0	0	3415	7.38	10	0	NA	NA	NA	0	NA	9	0	0	0	0	0	0	0	0	0	0	0	0	0	0	0
27.737	20	0	0	0	0	0	0	0	37.4286	1	1	1	0	no induc	1	no CS	0	0	0	0	0	2665	7.39	10	0	NA	NA	NA	0	NA	10	0	0	0	0	0	0	0	0	0	0	0	0	0	0	0
30.7644	20	0	1	0	0	0	0	0	39.2857	1	1	1	0	no induc	1	no CS	0	0	0	0	0	3215	7.4	10	0	NA	NA	NA	0	NA	16	0	0	0	0	0	0	0	0	0	0	0	0	0	0	0
26.0027	24	0	0	0	0	0	0	0	42	1	1	0	1	HTA PE	3	Arrest of labor	0	0	0	0	0	4070	7.34	10	0	NA	NA	NA	0	NA	14	0	0	0	0	0	0	0	0	0	0	0	0	0	0	0
30.7096	19	0	1	1	0	0	0	0	39.4286	1	1	0	0	no induc	2	Maternal	0	0	0	0	0	3040	7.389	10	0	NA	NA	NA	0	1	7	0	0	0	0	0	0	0	0	0	0	0	0	0	0	0
29.0219	19	0	0	0	0	0	0	0	35.2857	1	1	1	0	no induc	1	no CS	0	1	0	0	0	2485	7.36	10	1	NA	NA	NA	0	NA	6	0	0	0	0	0	0	0	0	0	0	0	0	0	0	0
34.4575	22	0	1	0	0	0	0	0	34.4286	1	1	1	0	no induc	1	no CS	0	0	0	0	0	2680	7.36	8	1	NA	NA	NA	0	NA	15	0	0	0	0	0	0	0	0	0	0	0	0	0	0	0
26.4795	19	0	1	0	0	0	0	0	40.1429	1	1	0	1	RPM	1	no CS	0	0	0	0	0	3280	7.33	10	0	NA	NA	NA	0	NA	11	0	0	0	0	0	0	0	0	0	0	0	0	0	0	0
32.3014	23	0	1	0	0	0	0	0	38.7143	1	1	0	1	foetal	1	no CS	0	0	0	0	0	4515	7.43	10	0	NA	NA	NA	0	NA	16	0	0	0	0	0	0	0	0	0	0	0	0	0	0	0
38.5726	19	0	1	1	0	0	0	0	39.2857	1	1	1	0	no induc	1	no CS	0	0	0	0	0	3540	7.19	10	0	NA	NA	NA	0	1	15	0	0	0	0	0	0	0	0	0	0	0	0	0	0	0
39.874	33	0	1	1	0	0	0	0	34.2857	1	1	1	0	no induc	1	no CS	0	0	0	0	0	1810	7.16	9	2	NA	NA	NA	0	1	4	0	0	0	0	0	0	0	0	0	0	0	0	0	0	0
35.5863	24	0	1	0	0	0	0	0	40.2857	2	1	0	1	no induc	1	no CS	0	0	0	0	0	2925	7.39	10	0	NA	NA	NA	0	NA	9	0	0	0	0	0	0	0	0	0	0	0	0	0	0	0
22.0301	19	0	0	0	0	0	0	0	38.5714	1	1	1	0	no induc	1	no CS	0	0	0	0	0	3100	7.35	10	0	NA	NA	NA	0	NA	13	0	0	0	0	0	0	0	0	0	0	0	0	0	0	0
26.4301	20	0	1	0	0	0	0	0	39.8571	1	1	1	0	no induc	1	no CS	0	0	0	0	0	3970	7.26	10	0	NA	NA	NA	0	NA	15	0	0	0	0	0	0	0	0	0	0	0	0	0	0	0
18.2137	19	0	0	0	0	0	0	0	39.4286	1	1	1	0	no induc	1	no CS	0	0	0	0	0	3125	7.34	10	0	NA	NA	NA	0	NA	21	0	0	0	0	0	0	0	0	0	0	0	0	0	0	0
35.5644	21	0	0	0	0	0	0	0	40.5714	1	1	1	0	no induc	1	no CS	0	0	0	0	0	3575	7.24	10	0	NA	NA	NA	0	NA	15	0	0	0	0	0	0	0	0	0	0	0	0	0	0	0
39.7507	20	0	1	0	0	0	0	0	38.5714	1	1	1	0	no induc	1	no CS	0	1	0	0	0	3815	7.39	10	0	NA	NA	NA	0	NA	10	0	0	0	0	0	0	0	0	0	0	0	0	0	0	0
28.926	20	NA	1	0	0	0	0	0	39.8571	1	1	1	0	no induc	1	no CS	0	0	0	0	0	3015	7.44	10	0	NA	NA	NA	0	NA	17	0	0	0	0	0	0	0	0	0	0	0	0	0	0	0
22.137	20	0	0	0	0	0	0	0	35.5714	2	2	1	0	no induc	1	no CS	0	0	0	0	0	2275	7.309	9	1	2055	7.23	10	1	NA	18	0	0	0	0	0	0	0	0	0	0	0	0	0	0	0
32.9781	20	NA	1	0	0	0	0	0	39	1	1	1	0	no induc	1	no CS	0	0	0	0	0	3015	7.34	10	0	NA	NA	NA	0	NA	13	0	0	0	0	0	0	0	0	0	0	0	0	0	0	0
28.263	23	0	1	0	0	0	0	0	39	1	1	1	0	no induc	1	no CS	0	1	0	0	0	3085	7.21	10	0	NA	NA	NA	0	NA	0	0	0	0	0	0	0	0	0	0	0	0	0	0	0	0
40.9068	21	0	1	1	0	0	1	0	40.8571	2	1	0	1	RPM	3	Abnormal fetal heart rate	0	0	0	0	0	2770	7.19	10	0	NA	NA	NA	0	1	13	1	0	0	0	0	0	0	0	0	0	0	0	0	0	0
28.389	19	NA	0	0	0	0	0	0	38.7143	1	1	1	0	no induc	1	no CS	0	0	1	0	0	2885	7.36	10	0	NA	NA	NA	0	NA	9	1	1	0	0	0	0	0	0	0	0	0	0	0	0	0
34.6466	22	0	1	0	0	0	0	0	41.2857	1	1	0	1	no induc	1	no CS	0	0	0	0	0	3955	7.41	10	0	NA	NA	NA	0	NA	6	1	0	0	0	0	0	0	0	0	0	0	0	0	0	0
30.6603	19	0	1	0	0	0	0	0	37.8571	1	1	1	0	no induc	1	no CS	0	0	0	0	0	3380	7.35	10	0	NA	NA	NA	0	NA	8	0	0	0	0	0	0	0	0	0	0	0	0	0	0	0
30.4329	23	0	0	0	0	0	0	0	40.2857	1	1	0	1	foetal	1	no CS	0	0	0	0	0	3200	7.42	10	0	NA	NA	NA	0	NA	8	0	0	0	0	0	0	0	0	0	0	0	0	0	0	0
22.5479	19	0	0	0	0	0	0	0	41	1	1	1	0	no induc	1	no CS	0	0	0	0	0	3320	7.18	9	0	NA	NA	NA	0	NA	6	0	0	0	0	0	0	0	0	0	0	0	0	0	0	0
27.2027	20	0	1	0	0	0	0	0	40.5714	1	1	1	0	no induc	1	no CS	0	0	0	0	0	3465	7.22	10	0	NA	NA	NA	0	NA	15	0	0	0	0	0	0	0	0	0	0	0	0	0	0	0
33.9699	24	NA	1	1	0	0	0	0	38.8571	1	1	0	0	no induc	2	Cesarean scar	0	0	0	0	0	3725	7.35	10	0	NA	NA	NA	0	1	12	0	0	0	0	0	0	0	0	0	0	0	0	0	0	0
39.2932	30	NA	1	1	0	0	0	0	38.1429	2	2	0	1	no induc	3	Arrest of labor	0	0	0	0	0	2670	7.283	10	0	3065	7.36	10	0	1	20	0	0	0	0	0	0	0	0	0	0	0	0	0	0	0
44.9041	43	NA	1	1	0	1	0	0	39.8571	1	1	0	0	no induc	2	Cesarean scar	0	0	1	0	0	3160	7.3	10	0	NA	NA	NA	0	2	12	0	0	1	0	0	0	0	0	0	0	0	0	0	0	0
32.8712	39	0	1	0	0	0	0	0	39	1	1	1	0	no induc	1	no CS	0	0	0	0	0	3450	7.32	10	0	NA	NA	NA	0	NA	-2	0	0	0	0	0	0	0	0	0	0	0	0	0	0	0
31.0247	19	0	1	1	0	0	0	0	39.2857	1	1	1	0	no induc	1	no CS	0	0	0	0	0	3700	7.2	10	0	NA	NA	NA	0	1	13	0	0	0	0	0	0	0	0	0	0	0	0	0	0	0
35.8329	30	NA	1	1	0	0	0	0	37.4286	2	2	0	0	no induc	2	Cesarean scar	0	0	0	0	0	3235	7.34	10	0	3170	7.31	10	0	3	34	0	0	0	0	0	0	0	0	0	0	0	0	0	0	0
24.3342	20	NA	1	0	0	0	0	0	39.8571	1	1	1	0	no induc	1	no CS	0	0	0	0	0	2930	7.35	10	0	NA	NA	NA	0	NA	18	0	0	0	0	0	0	0	0	0	0	0	0	0	0	0
37.0137	36	1	1	0	0	0	0	0	39.8571	1	1	1	0	no induc	1	no CS	0	0	0	0	0	2670	7.35	10	0	NA	NA	NA	0	NA	14	1	0	0	0	0	0	0	0	0	0	0	0	0	0	0
41.4055	23	0	0	0	0	0	0	0	32.7143	1	2	1	0	no induc	1	no CS	0	0	0	0	0	1800	7.27	9	2	2050	7.26	6	2	NA	8	0	0	0	0	0	0	0	0	0	0	0	0	0	0	0
34.2959	21	1	1	0	0	0	0	0	39.8571	1	1	1	0	no induc	1	no CS	0	0	0	0	0	2965	7.2	10	0	NA	NA	NA	0	NA	9	0	0	0	0	0	0	0	0	0	0	0	0	0	0	0
32.9315	19	0	0	0	0	0	0	0	41.4286	1	1	1	0	no induc	3	Arrest of labor	0	0	0	0	0	4140	7.36	10	0	NA	NA	NA	0	NA	17	0	0	0	0	0	0	0	0	0	0	0	0	0	0	0
33.8164	22	0	0	0	0	0	0	0	41.1429	1	1	0	1	foetal	3	Abnormal fetal heart rate	0	0	0	0	0	3400	7.32	10	0	NA	NA	NA	0	NA	17	0	0	0	0	0	0	0	0	0	0	0	0	0	0	0
30.4	24	0	1	0	0	0	0	0	40.2857	1	1	1	0	no induc	1	no CS	0	0	0	0	0	3345	7.37	10	0	NA	NA	NA	0	NA	14	0	0	0	0	0	0	0	0	0	0	0	0	0	0	0
19.6055	20	0	0	0	0	0	0	0	40.2857	1	1	1	0	no induc	1	no CS	0	0	0	0	0	3555	7.38	10	0	NA	NA	NA	0	NA	16	0	0	0	0	0	0	0	0	0	0	0	0	0	0	0
35.8767	20	0	1	0	0	0	0	0	38.5714	2	1	0	1	RPM	1	no CS	0	0	0	0	0	2860	7.5	10	0	NA	NA	NA	0	NA	12	0	0	0	0	0	0	0	0	0	0	0	0	0	0	0
37.4438	34	0	1	0	0	0	0	0	41.1429	1	1	0	1	no induc	1	no CS	0	0	0	0	0	4275	7.361	10	0	NA	NA	NA	0	NA	7	0	0	0	0	0	0	0	0	0	0	0	0	0	0	0
34.9973	20	0	0	0	0	0	0	0	40.4286	1	1	1	0	no induc	1	no CS	0	0	0	0	0	3670	7.2	10	1	NA	NA	NA	0	NA	13	0	0	0	0	0	0	0	0	0	0	0	0	0	0	0
25.5178	22	0	0	0	0	0	0	0	40	1	1	1	0	no induc	1	no CS	0	0	0	0	0	2965	7.34	10	0	NA	NA	NA	0	NA	8	0	0	0	0	0	0	0	0	0	0	0	0	0	0	0
21.1233	21	0	0	0	0	0	0	0	39.1429	1	1	1	0	no induc	1	no CS	0	0	0	0	0	3100	7.41	10	0	NA	NA	NA	0	NA	7	0	0	0	0	0	0	0	0	0	0	0	0	0	0	0
25.5425	24	0	0	0	0	0	0	0	33	2	1	0	0	no induc	2	Abnormal fetal heart rate	0	0	0	0	1	1260	7.42	9	1	NA	NA	NA	0	NA	16	0	0	0	1	0	0	0	0	0	0	0	0	0	0	0
33.7945	24	0	1	0	0	0	0	0	37.7143	1	1	1	0	no induc	1	no CS	0	0	0	0	0	3410	7.34	10	0	NA	NA	NA	0	NA	19	0	0	0	0	0	0	0	0	0	0	0	0	0	0	0
27.5452	20	0	0	0	0	0	0	0	35.2857	1	1	0	1	foetal	1	no CS	0	0	0	0	0	2460	7.33	9	1	NA	NA	NA	0	NA	NA	1	0	0	0	0	0	0	0	0	0	0	0	0	0	0
44.1671	20	0	0	0	0	0	0	0	42.5714	1	1	0	1	term	1	no CS	0	0	0	0	0	3535	7.23	9	1	NA	NA	NA	0	NA	11	0	0	0	0	0	0	0	0	0	0	0	0	0	0	0
19.0932	20	1	0	0	0	0	0	0	39	1	1	0	1	foetal	3	Arrest of labor	0	0	0	0	0	2655	7.4	10	0	NA	NA	NA	0	NA	21	0	0	0	0	0	0	0	0	0	0	0	0	0	0	0
28.5123	19	1	1	0	0	0	0	0	38.8571	1	1	1	0	no induc	1	no CS	0	0	0	0	0	3415	7.36	10	0	NA	NA	NA	0	NA	11	0	0	0	0	0	0	0	0	0	0	0	0	0	0	0
32.0685	22	0	0	0	0	0	0	0	41.1429	1	1	1	0	no induc	1	no CS	0	0	0	0	0	3990	7.33	10	0	NA	NA	NA	0	NA	14	0	0	0	0	0	0	0	0	0	0	0	0	0	0	0
26.0219	32	0	1	1	0	0	0	0	40.8571	1	1	1	0	no induc	1	no CS	0	0	0	0	0	3515	7.314	10	0	NA	NA	NA	0	1	10	0	0	0	0	0	0	0	0	0	0	0	0	0	0	0
29.3068	21	0	1	0	0	0	0	0	41.2857	1	1	1	0	no induc	1	no CS	0	0	0	0	0	3470	7.3	10	0	NA	NA	NA	0	NA	7	0	0	0	0	0	0	0	0	0	0	0	0	0	0	0
38.2603	19	0	1	0	0	0	0	0	40.2857	1	1	1	0	no induc	1	no CS	0	0	0	0	0	3645	7.21	10	0	NA	NA	NA	0	NA	16	0	0	0	0	0	0	0	0	0	0	0	0	0	0	0
36.389	19	0	0	0	0	0	0	0	40.5714	1	1	1	0	no induc	1	no CS	0	0	0	0	0	3005	7.33	10	0	NA	NA	NA	0	NA	11	0	0	0	0	0	0	0	0	0	0	0	0	0	0	0
40.2466	24	0	1	1	0	1	0	0	36.8571	1	1	0	0	no induc	2	Cesarean scar	0	0	1	0	0	4330	7.31	10	0	NA	NA	NA	0	2	10	0	0	1	0	0	0	0	0	0	0	0	0	0	0	0
30.7151	20	0	0	0	0	0	0	0	40	1	1	1	0	no induc	3	Arrest of labor	0	0	0	0	0	3450	7.32	9	1	NA	NA	NA	0	NA	20	1	0	0	0	0	0	0	0	0	0	0	0	0	0	0
31.6849	30	0	0	0	0	0	0	0	36.1429	1	1	0	1	RPM	1	no CS	1	1	0	0	0	2500	7.33	10	0	NA	NA	NA	0	NA	0	0	0	0	0	0	0	0	0	0	0	0	0	0	0	0
24.8904	23	0	1	0	0	0	0	0	38.7143	1	1	1	0	no induc	1	no CS	0	0	0	0	0	3100	7.3	10	0	NA	NA	NA	0	NA	8	0	0	0	0	0	0	0	0	0	0	0	0	0	0	0
30.7041	19	1	1	0	0	0	0	0	38.4286	1	1	1	0	no induc	1	no CS	0	0	0	0	0	3070	7.34	10	0	NA	NA	NA	0	NA	15	0	0	0	0	0	0	0	0	0	0	0	0	0	0	0
23.4849	22	0	0	0	0	0	0	0	41.2857	1	1	0	1	RPM	1	no CS	0	0	0	0	0	2980	7.33	10	0	NA	NA	NA	0	NA	9	0	0	0	0	0	0	0	0	0	0	0	0	0	0	0
40.3041	20	0	1	1	0	0	0	0	39.7143	1	1	1	0	no induc	1	no CS	0	0	0	0	0	3200	7.25	10	0	NA	NA	NA	0	1	14	1	0	0	0	0	0	0	0	0	0	0	0	0	0	0
33.5699	22	0	1	0	0	0	0	0	39.5714	1	1	1	0	no induc	1	no CS	0	0	0	0	0	3825	7.26	10	0	NA	NA	NA	0	NA	15	0	0	0	0	0	0	0	0	0	0	0	0	0	0	0
38.4219	30	0	0	0	0	0	0	0	38.2857	1	1	0	1	HTA PE	1	no CS	0	0	0	0	0	3260	7.28	10	0	NA	NA	NA	0	NA	15	0	0	0	1	0	0	0	0	0	0	0	0	0	0	0
35.0247	32	0	1	0	0	0	0	0	41	1	1	0	1	no induc	1	no CS	0	0	0	0	0	3655	7.32	10	0	NA	NA	NA	0	NA	0	0	0	0	0	0	0	0	0	0	0	0	0	0	0	0
39.6795	23	0	0	0	0	0	0	0	41.2857	1	1	1	0	no induc	1	no CS	0	0	0	0	0	3610	7.35	10	0	NA	NA	NA	0	NA	7	0	0	0	0	0	0	0	0	0	0	0	0	0	0	0
29.9123	21	0	0	0	0	0	0	0	40.1429	1	1	1	0	no induc	1	no CS	0	0	0	0	0	3360	7.21	10	0	NA	NA	NA	0	NA	13	0	0	0	0	0	0	0	0	0	0	0	0	0	0	0
23.9589	21	1	0	0	0	0	0	0	31.7143	1	1	0	0	no induc	2	Abnormal fetal heart rate	0	0	0	0	0	1080	7.33	10	2	NA	NA	NA	0	NA	15	0	0	0	0	0	0	0	0	0	0	0	0	0	0	0
38.9589	41	0	1	1	0	0	1	0	30.5714	1	1	0	0	no induc	2	Abnormal fetal heart rate	0	0	0	0	0	1130	7.37	10	2	NA	NA	NA	0	1	-5	1	0	0	0	0	0	0	0	0	0	0	0	0	0	0
29	21	1	0	0	0	0	0	0	40.7143	1	1	1	0	no induc	1	no CS	0	0	0	0	0	3130	7.34	10	0	NA	NA	NA	0	NA	14	0	0	0	0	0	0	0	0	0	0	0	0	0	0	0
37.3178	21	0	1	0	0	0	0	0	37.5714	1	1	1	0	no induc	1	no CS	0	0	0	0	0	3120	7.26	10	0	NA	NA	NA	0	NA	10	0	0	0	0	0	0	0	0	0	0	0	0	0	0	0
31.7534	21	0	1	0	0	0	0	0	36.8571	1	1	1	0	no induc	1	no CS	0	0	0	0	0	2660	7.3	10	0	NA	NA	NA	0	NA	7	0	0	0	0	0	0	0	0	0	0	0	0	0	0	0
39.5507	19	0	0	0	0	0	0	0	38.5714	1	1	0	1	RPM	1	no CS	0	0	0	0	0	2645	7.27	10	0	NA	NA	NA	0	NA	10	0	0	0	0	0	0	0	0	0	0	0	0	0	0	0
34.7151	19	0	0	0	0	0	0	0	37.2857	1	1	1	0	no induc	1	no CS	0	0	0	0	0	2570	7.38	10	0	NA	NA	NA	0	NA	7	0	0	0	0	0	0	0	0	0	0	0	0	0	0	0
30.6712	19	0	1	0	0	0	0	0	40.1429	1	1	1	0	no induc	1	no CS	0	0	0	0	0	3815	7.41	10	0	NA	NA	NA	0	NA	15	0	0	0	0	0	0	0	0	0	0	0	0	0	0	0
28.6877	22	0	1	0	0	0	0	0	41	1	1	1	0	no induc	1	no CS	0	0	0	0	0	3930	7.37	10	0	NA	NA	NA	0	NA	11	1	0	0	0	0	0	0	0	0	0	0	0	0	0	0
29.0493	20	0	1	1	0	0	0	0	41.7143	1	1	0	1	foetal	3	Abnormal fetal heart rate	0	0	0	0	0	3235	7.159	10	0	NA	NA	NA	0	1	15	0	0	0	0	0	0	0	0	0	0	0	0	0	0	0
28.0384	20	0	1	0	0	0	0	0	39.7143	1	1	1	0	no induc	1	no CS	0	0	0	0	0	3125	7.37	10	0	NA	NA	NA	0	NA	12	0	0	0	0	0	0	0	0	0	0	0	0	0	0	0
27.4877	24	NA	1	0	0	0	0	0	39.1429	1	1	1	0	no induc	1	no CS	0	0	0	0	0	3585	7.35	10	0	NA	NA	NA	0	NA	9	1	0	0	0	0	0	0	0	0	0	0	0	0	0	0
21.9918	21	0	0	0	0	0	0	0	39.4286	1	1	1	0	no induc	1	no CS	0	0	0	0	0	3250	7.25	10	0	NA	NA	NA	0	NA	15	0	0	0	0	0	0	0	0	0	0	0	0	0	0	0
36.1014	38	0	1	0	0	0	0	0	40	1	1	0	1	RPM	1	no CS	0	0	0	0	0	4390	7.24	10	0	NA	NA	NA	0	NA	19	0	0	0	0	0	0	0	0	0	0	0	0	0	0	0
34.4548	21	0	0	0	0	0	0	0	40.2857	1	1	1	0	no induc	1	no CS	0	0	0	0	0	3040	7.34	10	0	NA	NA	NA	0	NA	8	0	0	0	0	0	0	0	0	0	0	0	0	0	0	0
21.526	22	0	0	0	0	0	0	0	39.8571	1	1	1	0	no induc	1	no CS	0	0	0	0	0	3145	7.21	10	0	NA	NA	NA	0	NA	14	0	0	0	0	0	0	0	0	0	0	0	0	0	0	0
30.4	24	0	0	0	0	0	0	0	38.7143	1	1	1	0	no induc	1	no CS	0	0	0	0	0	2815	7.32	10	0	NA	NA	NA	0	NA	11	0	0	0	0	0	0	0	0	0	0	0	0	0	0	0
39.5781	30	0	1	1	0	0	0	0	42	1	1	0	1	foetal	1	no CS	0	0	0	0	0	3790	7.3	10	0	NA	NA	NA	0	1	13	1	0	0	0	0	0	0	0	0	0	0	0	0	0	0
34.1507	20	1	1	0	0	0	0	0	40.7143	1	1	1	0	no induc	1	no CS	0	0	0	0	0	2810	7.36	10	0	NA	NA	NA	0	NA	10	0	0	0	0	0	0	0	0	0	0	0	0	0	0	0
32.3479	23	NA	1	0	0	0	0	0	37.5714	1	1	1	0	no induc	1	no CS	0	0	0	0	0	2280	7.36	10	0	NA	NA	NA	0	NA	15	0	0	0	1	0	0	0	0	0	0	0	0	0	0	0
40.3233	32	NA	1	1	0	0	0	0	32.7143	1	1	0	1	foetal	1	no CS	1	1	0	0	0	1810	7.34	10	1	NA	NA	NA	0	1	13	0	0	0	0	0	0	0	0	0	0	0	0	0	0	0
25.7342	22	0	0	0	0	0	0	0	40.2857	1	1	1	0	no induc	1	no CS	0	0	0	0	0	3290	7.369	10	0	NA	NA	NA	0	NA	22	1	0	0	0	0	0	0	0	0	0	0	0	0	0	0
35.1589	22	0	1	1	0	0	0	0	39.1429	1	1	0	0	no induc	2	Cesarean scar	0	0	0	0	0	3750	7.45	10	0	NA	NA	NA	0	3	12	0	0	0	0	0	0	0	0	0	0	0	0	0	0	0
24.6301	32	0	1	0	0	0	0	0	37.5714	2	2	1	0	no induc	3	Arrest of labor	0	0	0	0	0	4030	7.18	9	2	2960	7.16	10	2	NA	25	0	0	0	0	0	0	0	0	0	0	0	0	0	0	0
28.2411	22	1	0	0	0	0	0	0	42.4286	1	1	0	1	term	1	no CS	0	0	0	0	0	3520	7.17	10	0	NA	NA	NA	0	NA	21	0	0	0	0	0	0	0	0	0	0	0	0	0	0	0
29.3836	20	0	0	0	0	0	0	0	35.2857	1	2	1	0	no induc	1	no CS	0	1	0	0	0	2570	7.29	10	1	1810	7.31	10	1	NA	10	0	0	0	0	0	0	0	0	0	0	0	0	0	0	0
43.2329	30	NA	1	1	0	0	1	0	31.1429	2	1	1	0	no induc	1	no CS	1	0	0	0	0	1945	7.25	10	2	NA	NA	NA	0	1	7	1	0	0	0	0	0	0	0	0	0	0	0	0	0	0
25.9397	31	0	0	0	0	0	0	0	39.7143	1	1	0	0	no induc	2	Placenta malposition	0	0	1	0	0	5080	7.29	10	0	NA	NA	NA	0	NA	9	1	1	0	0	0	0	0	0	0	0	0	0	0	0	0
26.7753	22	0	0	0	0	0	0	0	41.2857	1	1	1	0	no induc	1	no CS	0	0	0	0	0	4225	7.09	8	0	NA	NA	NA	0	NA	14	0	0	0	0	0	0	0	0	0	0	0	0	0	0	0
29.1178	21	0	0	0	0	0	0	0	39	2	1	1	0	no induc	1	no CS	0	0	0	0	0	3055	7.26	10	0	NA	NA	NA	0	NA	9	0	0	0	0	0	0	0	0	0	0	0	0	0	0	0
19.137	36	0	1	0	0	0	0	0	41.4286	1	1	1	0	no induc	1	no CS	0	0	0	0	0	3200	7.35	10	0	NA	NA	NA	0	NA	5	1	0	0	0	0	0	0	0	0	0	0	0	0	0	0
35.2384	23	0	0	0	0	0	0	0	41.1429	1	1	1	0	no induc	1	no CS	0	0	0	0	0	3095	7.32	10	0	NA	NA	NA	0	NA	7	0	0	0	0	0	0	0	0	0	0	0	0	0	0	0
30.4795	35	0	1	0	0	0	0	0	38	1	1	1	0	no induc	1	no CS	0	0	0	0	0	2955	NA	10	0	NA	NA	NA	0	NA	10	0	0	0	0	0	0	0	0	0	0	0	0	0	0	0
32.6411	23	0	0	0	0	0	0	0	39.4286	1	1	1	0	no induc	3	Arrest of labor	0	0	0	0	0	3490	7.25	9	0	NA	NA	NA	0	NA	8	0	0	0	0	0	0	0	0	0	0	0	0	0	0	0
24.7644	22	1	0	0	0	0	0	0	39.2857	1	1	1	0	no induc	1	no CS	0	0	0	0	0	3500	7.26	10	0	NA	NA	NA	0	NA	18	0	0	0	0	0	0	0	0	0	0	0	0	0	0	0
27.8548	24	0	0	0	0	0	0	0	41.4286	2	1	0	1	foetal	3	Arrest of labor	0	0	0	0	0	3710	7.43	10	0	NA	NA	NA	0	NA	23	0	0	0	0	0	0	0	0	0	0	0	0	0	0	0
32.9068	19	0	1	0	0	0	0	0	38.5714	1	1	0	1	RPM	1	no CS	0	0	0	0	0	3360	7.39	10	0	NA	NA	NA	0	NA	13	0	0	0	0	0	0	0	0	0	0	0	0	0	0	0
30.4685	19	0	0	0	0	0	0	0	36.1429	1	1	1	0	no induc	1	no CS	0	0	0	0	0	3160	7.332	10	0	NA	NA	NA	0	NA	11	0	0	0	0	0	0	0	0	0	0	0	0	0	0	0
29.8959	23	0	0	0	0	0	0	0	40.8571	1	1	1	0	no induc	1	no CS	0	0	0	0	0	3570	7.4	10	0	NA	NA	NA	0	NA	16	0	0	0	0	0	0	0	0	0	0	0	0	0	0	0
28.9014	23	0	1	0	0	0	0	0	38.8571	1	1	1	0	no induc	1	no CS	0	0	0	0	0	3245	7.38	10	0	NA	NA	NA	0	NA	14	0	0	0	0	0	0	0	0	0	0	0	0	0	0	0
37.7945	19	0	0	0	0	0	0	0	41.5714	1	1	1	0	no induc	1	no CS	0	0	0	0	0	3155	7.31	10	0	NA	NA	NA	0	NA	7	0	0	0	0	0	0	0	0	0	0	0	0	0	0	0
34.6658	32	0	1	0	0	0	0	0	41	1	1	0	1	foetal	1	no CS	0	0	0	0	0	3200	7.28	10	1	NA	NA	NA	0	NA	17	0	0	0	0	0	0	0	0	0	0	0	0	0	0	0
23.2658	19	0	0	0	0	0	0	0	39.4286	1	1	0	1	RPM	1	no CS	0	0	0	0	0	3050	7.25	10	0	NA	NA	NA	0	NA	10	0	0	0	0	0	0	0	0	0	0	0	0	0	0	0
43.0712	19	1	0	0	0	0	0	0	38.4286	1	1	0	1	term	3	Abnormal fetal heart rate	0	0	0	0	0	3040	7.3	10	0	NA	NA	NA	0	NA	4	0	0	0	0	0	0	0	0	0	0	0	0	0	0	0
35.1479	20	0	1	0	0	0	0	0	40.7143	1	1	0	1	foetal	1	no CS	0	0	0	0	0	3805	NA	10	0	NA	NA	NA	0	NA	14	0	0	0	0	0	0	0	0	0	0	0	0	0	0	0
34.1452	50	0	0	0	0	1	0	0	41.4286	1	1	0	1	foetal	1	no CS	0	0	0	0	0	4190	7.26	10	0	NA	NA	NA	0	NA	0	1	0	0	0	0	0	0	0	0	0	0	0	0	0	0
39.6274	21	0	0	0	0	0	0	0	41.1429	2	1	1	0	no induc	3	Arrest of labor	0	0	0	0	0	3680	7.39	10	0	NA	NA	NA	0	NA	14	0	0	0	0	0	0	0	0	0	0	0	0	0	0	0
40.011	22	0	1	0	0	0	0	0	39.7143	1	1	1	0	no induc	1	no CS	0	0	0	0	0	3050	7.39	10	0	NA	NA	NA	0	NA	13	0	0	0	0	0	0	0	0	0	0	0	0	0	0	0
34.7753	20	0	0	0	0	0	0	0	39.1429	1	1	1	0	no induc	1	no CS	0	0	0	0	0	3010	7.42	10	0	NA	NA	NA	0	NA	9	1	0	0	0	0	0	0	0	0	0	0	0	0	0	0
32.5233	20	0	0	0	0	0	0	0	39.5714	1	1	1	0	no induc	1	no CS	0	0	0	0	0	3445	7.2	10	0	NA	NA	NA	0	NA	15	0	0	0	0	0	0	0	0	0	0	0	0	0	0	0
27.9616	21	1	1	0	0	0	0	0	40.2857	1	1	1	0	no induc	1	no CS	0	0	0	0	0	3350	7.26	10	0	NA	NA	NA	0	NA	11	1	0	0	0	0	0	0	0	0	0	0	0	0	0	0
36.0274	20	0	0	0	0	0	0	0	41	1	1	0	1	non medical	1	no CS	0	0	0	0	0	3930	7.29	10	0	NA	NA	NA	0	NA	14	0	0	0	0	0	0	0	0	0	0	0	0	0	0	0
36.2466	46	0	1	0	0	0	0	0	37.8571	1	1	1	0	no induc	1	no CS	0	0	0	0	0	3555	7.31	10	0	NA	NA	NA	0	NA	NA	1	0	0	0	0	0	0	0	0	0	0	0	0	0	0
40.6301	22	1	0	0	0	0	0	0	41.4286	1	1	1	0	no induc	1	no CS	0	0	0	0	0	3495	7.38	10	0	NA	NA	NA	0	NA	17	0	0	0	0	0	0	0	0	0	0	0	0	0	0	0
31.0959	23	0	1	0	0	0	0	0	39	1	1	1	0	no induc	1	no CS	0	0	0	0	0	3230	7.45	10	0	NA	NA	NA	0	NA	18	0	0	0	0	0	0	0	0	0	0	0	0	0	0	0
36.3342	21	0	1	0	0	0	0	0	36.4286	1	1	1	0	no induc	1	no CS	0	0	0	0	0	2975	7.34	10	0	NA	NA	NA	0	NA	13	0	0	0	0	0	0	0	0	0	0	0	0	0	0	0
27.4356	19	0	1	0	0	0	0	0	38.8571	1	1	1	0	no induc	1	no CS	0	0	0	0	0	3720	7.32	10	0	NA	NA	NA	0	NA	14	0	0	0	0	0	0	0	0	0	0	0	0	0	0	0
31.9699	31	0	1	0	0	0	0	0	38.8571	1	1	0	1	RPM	1	no CS	0	0	0	0	0	3065	7.34	10	0	NA	NA	NA	0	NA	16	0	0	0	0	0	0	0	0	0	0	0	0	0	0	0
30.2986	24	0	0	0	0	0	0	0	36	1	1	0	1	RPM	1	no CS	1	0	0	0	0	3005	7.41	10	0	NA	NA	NA	0	NA	8	0	0	0	0	0	0	0	0	0	0	0	0	0	0	0
33.1178	35	0	1	0	0	0	0	0	42	1	1	1	0	no induc	1	no CS	0	0	0	0	0	4620	7.21	10	0	NA	NA	NA	0	NA	15	0	0	0	0	0	0	0	0	0	0	0	0	0	0	0
38.1233	22	NA	1	1	0	0	0	0	39.7143	1	1	1	0	no induc	1	no CS	0	1	1	0	0	3265	7.29	10	0	NA	NA	NA	0	1	3	0	1	0	0	0	0	0	0	0	0	0	0	0	0	0
29.5781	20	0	0	0	0	0	0	0	38.2857	1	1	1	0	no induc	1	no CS	0	1	1	0	0	3180	7.29	10	0	NA	NA	NA	0	NA	7	0	1	0	0	0	0	0	0	0	0	0	0	0	0	0
33.3425	23	0	1	1	0	0	0	0	38.5714	1	1	0	0	no induc	2	Cesarean scar	0	0	0	0	0	4080	7.35	10	0	NA	NA	NA	0	4	26	0	0	0	0	0	0	0	0	0	0	0	0	0	0	0
30.737	41	0	1	0	0	0	0	0	39.4286	1	1	1	0	no induc	1	no CS	0	0	0	0	0	3475	7.51	10	0	NA	NA	NA	0	NA	8	1	0	0	0	0	0	0	0	0	0	0	0	0	0	0
28.7644	22	0	0	0	0	0	0	0	40	1	1	1	0	no induc	1	no CS	0	0	0	0	0	3435	7.29	10	0	NA	NA	NA	0	NA	13	1	0	0	0	0	0	0	0	0	0	0	0	0	0	0
29.4301	20	NA	1	0	0	0	0	0	38	1	1	0	1	no induc	1	no CS	0	0	0	0	0	3480	7.4	10	0	NA	NA	NA	0	NA	9	0	0	0	0	0	0	0	0	0	0	0	0	0	0	0
32.1178	21	0	0	0	0	0	0	0	40.7143	2	1	0	1	foetal	1	no CS	0	0	0	0	0	3425	7.25	10	0	NA	NA	NA	0	NA	13	0	0	0	0	0	0	0	0	0	0	0	0	0	0	0
32.9315	21	NA	1	0	0	0	0	0	35.8571	1	1	1	0	no induc	1	no CS	0	0	0	0	0	2565	7.34	10	1	NA	NA	NA	0	NA	13	0	0	0	0	0	0	0	0	0	0	0	0	0	0	0
32.4548	21	0	0	0	0	0	0	0	39.8571	1	1	1	0	no induc	1	no CS	0	0	0	0	0	3520	7.24	10	0	NA	NA	NA	0	NA	9	0	0	0	0	0	0	0	0	0	0	0	0	0	0	0
40.1699	20	0	1	0	0	0	0	0	40.5714	1	1	1	0	no induc	1	no CS	0	0	0	0	0	3675	7.25	10	0	NA	NA	NA	0	NA	12	1	0	0	0	0	0	0	0	0	0	0	0	0	0	0
24.0274	30	0	0	0	0	0	0	0	39.7143	1	1	1	0	no induc	1	no CS	0	0	0	0	0	3755	7.4	10	0	NA	NA	NA	0	NA	17	0	0	0	0	0	0	0	0	0	0	0	0	0	0	0
25.1726	20	0	0	0	0	0	0	0	41	1	1	1	0	no induc	1	no CS	0	0	0	0	0	3710	7.26	9	1	NA	NA	NA	0	NA	12	0	0	0	0	0	0	0	0	0	0	0	0	0	0	0
29.0329	21	0	0	0	1	0	0	0	38.1429	1	1	1	0	no induc	1	no CS	0	0	0	0	0	2850	7.44	10	0	NA	NA	NA	0	NA	8	0	0	0	0	0	0	0	0	0	0	0	0	0	0	0
30.274	21	0	0	0	0	0	0	0	39.2857	1	1	1	0	no induc	1	no CS	0	0	0	0	0	2905	7.36	10	0	NA	NA	NA	0	NA	12	0	0	0	0	0	0	0	0	0	0	0	0	0	0	0
36.6986	23	0	0	0	0	0	0	0	36.8571	1	1	0	0	no induc	2	Abnormal fetal heart rate	0	0	0	0	0	2905	7.17	9	0	NA	NA	NA	0	NA	10	0	0	0	0	0	0	0	0	0	0	0	0	0	0	0
41.2247	21	0	1	0	0	0	0	0	41.5714	1	1	0	1	foetal	1	no CS	0	0	0	0	0	3615	7.42	10	0	NA	NA	NA	0	NA	12	0	0	0	0	0	0	0	0	0	0	0	0	0	0	0
32.4082	22	0	0	0	0	0	0	0	39.2857	1	1	1	0	no induc	1	no CS	0	0	0	0	0	3580	7.32	10	0	NA	NA	NA	0	NA	15	0	0	0	0	0	0	0	0	0	0	0	0	0	0	0
30.4548	19	0	0	0	0	0	0	0	39.5714	1	1	1	0	no induc	1	no CS	0	0	0	0	0	3100	7.26	10	0	NA	NA	NA	0	NA	11	0	0	0	0	0	0	0	0	0	0	0	0	0	0	0
33.7918	23	0	1	0	0	0	0	0	39	1	1	1	0	no induc	1	no CS	0	0	0	0	0	3265	7.4	10	0	NA	NA	NA	0	NA	13	0	0	0	0	0	0	0	0	0	0	0	0	0	0	0
32.6959	21	0	1	0	0	0	0	0	38.8571	1	1	1	0	no induc	1	no CS	0	0	0	0	0	3055	7.35	10	0	NA	NA	NA	0	NA	7	0	0	0	0	0	0	0	0	0	0	0	0	0	0	0
28.6466	19	0	1	0	0	0	0	0	40.4286	1	1	1	0	no induc	1	no CS	0	0	0	0	0	3320	7.425	10	0	NA	NA	NA	0	NA	14	0	0	0	0	0	0	0	0	0	0	0	0	0	0	0
31.0137	23	0	0	0	0	0	0	0	40	1	1	1	0	no induc	1	no CS	0	0	0	0	0	3160	7.25	10	0	NA	NA	NA	0	NA	12	0	0	0	0	0	0	0	0	0	0	0	0	0	0	0
25.5534	20	0	1	0	0	0	0	0	40.2857	1	1	1	0	no induc	1	no CS	0	0	0	0	0	3320	7.28	10	0	NA	NA	NA	0	NA	9	0	0	0	0	0	0	0	0	0	0	0	0	0	0	0
35.7699	19	0	1	0	0	0	0	0	40.5714	1	1	1	0	no induc	1	no CS	0	0	0	0	0	3780	7.25	10	0	NA	NA	NA	0	NA	13	0	0	0	0	0	0	0	0	0	0	0	0	0	0	0
31.2329	19	0	1	0	0	0	0	0	39.1429	1	1	0	1	no induc	1	no CS	0	0	0	0	0	3370	7.39	10	0	NA	NA	NA	0	NA	15	0	0	0	0	0	0	0	0	0	0	0	0	0	0	0
38.1068	24	0	1	0	0	0	0	0	41.1429	1	1	0	1	foetal	1	no CS	0	0	0	0	1	2545	7.38	10	0	NA	NA	NA	0	NA	16	0	0	0	0	0	0	0	0	0	0	0	0	0	0	0
34.5479	32	0	1	0	0	0	0	0	40	1	1	1	0	no induc	3	Arrest of labor	0	0	0	0	0	4000	7.22	10	0	NA	NA	NA	0	NA	10	0	0	0	0	0	0	0	0	0	0	0	0	0	0	0
26.8849	23	0	0	0	0	0	0	0	39.7143	1	1	1	0	no induc	1	no CS	0	0	0	0	0	3400	7.2	10	0	NA	NA	NA	0	NA	20	0	0	0	0	0	0	0	0	0	0	0	0	0	0	0
34.4575	23	0	0	0	0	0	0	0	35.4286	1	1	1	0	no induc	1	no CS	0	1	0	0	0	2495	7.2	9	2	NA	NA	NA	0	NA	2	0	0	0	0	0	0	0	0	0	0	0	0	0	0	0
33.3836	22	0	1	1	0	0	0	0	39	1	1	0	0	no induc	2	Cesarean scar	0	0	0	0	0	3310	7.51	10	0	NA	NA	NA	0	2	21	0	0	0	0	0	0	0	0	0	0	0	0	0	0	0
33.1205	21	0	0	0	0	0	0	0	40.1429	1	1	1	0	no induc	1	no CS	0	0	0	0	0	3455	7.325	10	0	NA	NA	NA	0	NA	12	0	0	0	0	0	0	0	0	0	0	0	0	0	0	0
30.9836	23	0	0	0	0	0	0	0	39.2857	1	1	1	0	no induc	1	no CS	0	0	0	0	0	2915	7.28	10	0	NA	NA	NA	0	NA	11	0	0	0	0	0	0	0	0	0	0	0	0	0	0	0
25.1616	24	0	0	0	0	0	0	0	39.4286	1	1	0	1	RPM	1	no CS	0	0	0	0	0	2850	7.287	10	0	NA	NA	NA	0	NA	15	0	0	0	0	0	0	0	0	0	0	0	0	0	0	0
34.4932	20	0	1	0	0	0	0	0	38.8571	1	1	1	0	no induc	1	no CS	0	0	0	0	0	2890	7.23	10	0	NA	NA	NA	0	NA	10	1	0	0	0	0	0	0	0	0	0	0	0	0	0	0
42.3178	30	0	1	1	0	0	1	0	39.4286	1	1	1	0	no induc	3	Abnormal fetal heart rate	0	0	0	0	0	3110	7.27	10	0	NA	NA	NA	0	1	12	1	0	0	0	0	0	0	0	0	0	0	0	0	0	0
32.8329	21	0	0	0	0	0	0	0	39.4286	2	1	1	0	no induc	3	Abnormal fetal heart rate	0	0	0	0	0	3240	7.3	10	0	NA	NA	NA	0	NA	10	0	0	0	0	0	0	0	0	0	0	0	0	0	0	0
34.1041	31	0	1	1	0	0	0	0	37.2857	1	1	1	0	no induc	3	Cesarean scar	0	0	0	0	0	2815	7.27	10	0	NA	NA	NA	0	3	-3	0	0	0	0	0	0	0	0	0	0	0	0	0	0	0
22.9808	23	0	1	0	0	0	0	0	41	1	1	1	0	no induc	1	no CS	0	0	0	0	0	3480	7.38	10	0	NA	NA	NA	0	NA	7	0	0	0	0	0	0	0	0	0	0	0	0	0	0	0
27.5589	22	0	0	0	0	0	0	0	41.1429	1	1	0	1	RPM	3	Arrest of labor	0	0	0	0	0	3365	7.36	10	0	NA	NA	NA	0	NA	6	1	0	0	0	0	0	0	0	0	0	0	0	0	0	0
30.989	21	0	0	0	0	0	0	0	40.2857	1	1	1	0	no induc	3	Abnormal fetal heart rate	0	0	0	0	0	2825	7.34	10	0	NA	NA	NA	0	NA	13	0	0	0	0	0	0	0	0	0	0	0	0	0	0	0
31.3562	30	0	1	1	0	0	0	0	40.1429	1	1	1	0	no induc	1	no CS	0	0	0	0	0	3220	7.265	10	0	NA	NA	NA	0	1	7	0	0	0	0	0	0	0	0	0	0	0	0	0	0	0
23.8384	24	0	1	0	0	0	0	0	37.5714	1	1	1	0	no induc	1	no CS	0	0	0	0	0	3000	7.4	5	2	NA	NA	NA	0	NA	20	0	0	0	0	0	0	0	0	0	0	0	0	0	0	0
24.2219	41	0	1	0	0	0	0	0	40.2857	1	1	1	0	no induc	1	no CS	0	0	0	0	0	4000	7.42	10	0	NA	NA	NA	0	NA	13	0	0	0	0	0	0	0	0	0	0	0	0	0	0	0
33.2712	38	0	1	1	0	0	0	0	40.7143	1	1	1	0	no induc	3	Arrest of labor	0	0	0	0	0	3055	7.28	10	0	NA	NA	NA	0	1	-6	0	0	0	0	0	0	0	0	0	0	0	0	0	0	0
33.2685	24	0	1	1	0	0	0	0	40.2857	1	1	1	0	no induc	1	no CS	0	0	0	0	0	3640	7.39	10	0	NA	NA	NA	0	1	15	0	0	0	0	0	0	0	0	0	0	0	0	0	0	0
31.8438	23	NA	1	1	0	0	0	0	38.1429	1	1	0	0	no induc	2	Cesarean scar	0	0	0	0	0	3285	7.34	10	0	NA	NA	NA	0	2	7	0	0	0	0	0	0	0	0	0	0	0	0	0	0	0
40.7781	42	NA	1	1	0	1	0	0	41.1429	1	1	0	1	RPM	1	no CS	0	0	1	0	0	4260	7.19	10	0	NA	NA	NA	0	1	12	0	1	0	0	0	0	0	0	0	0	0	0	0	0	0
31.8877	19	0	0	0	0	0	0	0	39	1	1	1	0	no induc	1	no CS	0	0	0	0	0	3290	7.25	10	0	NA	NA	NA	0	NA	9	0	0	0	0	0	0	0	0	0	0	0	0	0	0	0
37.474	20	0	0	0	0	0	0	0	40.5714	1	2	0	1	foetal	1	no CS	0	0	0	0	0	3320	7.24	10	0	3430	7.31	10	0	NA	19	0	0	0	0	0	0	0	0	0	0	0	0	0	0	0
38.4932	20	0	1	0	0	0	0	0	38.8571	1	1	0	1	no induc	1	no CS	0	0	0	0	0	2805	7.45	10	0	NA	NA	NA	0	NA	14	0	0	0	0	0	0	0	0	0	0	0	0	0	0	0
32.6411	23	0	1	0	0	0	0	0	40.1429	1	1	1	0	no induc	1	no CS	0	0	0	0	0	3510	7.27	10	0	NA	NA	NA	0	NA	10	0	0	0	0	0	0	0	0	0	0	0	0	0	0	0
29.5781	23	0	1	0	0	0	0	0	41	1	1	1	0	no induc	1	no CS	0	0	0	0	0	3705	7.25	10	0	NA	NA	NA	0	NA	13	0	0	0	0	0	0	0	0	0	0	0	0	0	0	0
31.8959	24	0	0	0	0	0	0	0	41.7143	1	1	0	1	foetal	1	no CS	0	0	0	0	0	3280	7.41	10	0	NA	NA	NA	0	NA	14	0	0	0	0	0	0	0	0	0	0	0	0	0	0	0
42.3836	31	NA	1	0	0	0	0	0	37.7143	1	1	0	1	HTA PE	1	no CS	0	0	0	0	0	3280	7.27	10	0	NA	NA	NA	0	NA	3	0	0	0	1	0	0	0	0	0	0	0	0	0	0	0
27.5315	22	0	0	0	0	0	0	0	42.8571	1	1	0	1	term	1	no CS	0	0	0	0	0	3875	7.23	10	0	NA	NA	NA	0	NA	17	0	0	0	0	0	0	0	0	0	0	0	0	0	0	0
30.2767	21	0	1	0	0	0	0	0	40.2857	1	1	1	0	no induc	1	no CS	0	0	0	0	0	3815	7.31	10	0	NA	NA	NA	0	NA	16	0	0	0	0	0	0	0	0	0	0	0	0	0	0	0
34.7507	32	0	1	1	0	0	0	0	38.8571	1	1	1	0	no induc	1	no CS	0	0	0	0	0	3885	7.17	10	0	NA	NA	NA	0	1	11	1	0	0	0	0	0	0	0	0	0	0	0	0	0	0
26.6137	21	0	1	0	0	0	0	0	37.8571	1	2	0	0	RPM	1	no CS	0	0	0	0	0	2540	7.34	10	0	2200	7.38	10	0	NA	23	0	0	0	0	0	0	0	0	0	0	0	0	0	0	0
29.9205	33	0	0	0	0	0	0	0	41.2857	1	1	1	0	no induc	3	Arrest of labor	0	0	0	0	0	4215	7.38	10	0	NA	NA	NA	0	NA	14	1	0	0	0	0	0	0	0	0	0	0	0	0	0	0
35.3315	24	1	1	0	0	0	1	0	38.7143	1	1	0	1	no induc	1	no CS	0	0	0	1	0	3195	7.4	10	0	NA	NA	NA	0	NA	13	1	0	0	0	0	0	0	0	0	0	0	0	0	0	0
34.0411	20	0	0	0	0	0	0	0	40.7143	1	1	1	0	no induc	1	no CS	0	0	0	0	0	3960	7.22	10	0	NA	NA	NA	0	NA	20	0	0	0	0	0	0	0	0	0	0	0	0	0	0	0
36.6301	24	0	1	0	0	0	0	0	40	1	1	1	0	no induc	1	no CS	0	0	0	0	0	3095	7.34	10	0	NA	NA	NA	0	NA	14	0	0	0	0	0	0	0	0	0	0	0	0	0	0	0
31.337	21	0	1	0	0	0	0	0	40	1	1	1	0	no induc	1	no CS	0	0	0	0	0	3390	7.28	10	0	NA	NA	NA	0	NA	10	0	0	0	0	0	0	0	0	0	0	0	0	0	0	0
36.4986	20	0	0	0	0	0	0	0	37.8571	1	1	1	0	no induc	1	no CS	0	0	0	0	0	2950	7.13	10	0	NA	NA	NA	0	NA	13	0	0	0	0	0	0	0	0	0	0	0	0	0	0	0
33.989	21	0	0	0	0	0	0	0	39	1	1	1	0	no induc	1	no CS	0	0	0	0	0	2880	7.39	10	0	NA	NA	NA	0	NA	-2	1	0	0	0	0	0	0	0	0	0	0	0	0	0	0
31.2986	19	0	0	0	0	0	0	0	38.7143	1	1	1	0	no induc	1	no CS	0	0	0	0	0	2610	7.23	10	0	NA	NA	NA	0	NA	8	1	0	0	0	0	0	0	0	0	0	0	0	0	0	0
24.1425	21	0	0	0	0	0	0	0	39.1429	1	1	1	0	no induc	1	no CS	0	0	0	0	1	2395	7.16	10	0	NA	NA	NA	0	NA	16	0	0	0	0	0	0	0	0	0	0	0	0	0	0	0
30.7068	21	0	1	0	0	0	0	0	39	1	1	1	0	no induc	1	no CS	0	0	0	0	0	3605	7.25	10	0	NA	NA	NA	0	NA	14	0	0	0	0	0	0	0	0	0	0	0	0	0	0	0
30.8219	23	0	0	0	0	0	0	0	41.1429	1	1	1	0	no induc	1	no CS	0	0	0	0	0	4055	7.21	10	0	NA	NA	NA	0	NA	16	0	0	0	0	0	0	0	0	0	0	0	0	0	0	0
37.2712	24	1	1	1	0	0	0	0	38.2857	1	1	1	0	no induc	1	no CS	0	0	0	0	0	3415	7.29	10	0	NA	NA	NA	0	1	15	0	0	0	0	0	0	0	0	0	0	0	0	0	0	0
24.1233	23	0	0	0	0	0	0	0	38.2857	1	1	1	0	no induc	1	no CS	0	0	0	0	0	2920	7.37	10	0	NA	NA	NA	0	NA	13	0	0	0	0	0	0	0	0	0	0	0	0	0	0	0
41.4904	19	0	1	1	0	0	0	0	41.1429	1	1	1	0	no induc	1	no CS	0	0	0	0	0	3380	7.37	10	0	NA	NA	NA	0	1	16	0	0	0	0	0	0	0	0	0	0	0	0	0	0	0
34.589	19	0	1	0	0	0	0	0	40.8571	1	1	0	1	foetal	1	no CS	0	0	0	0	0	3530	7.41	10	0	NA	NA	NA	0	NA	18	1	0	0	0	0	0	0	0	0	0	0	0	0	0	0
41.7507	21	0	0	0	0	0	0	0	41.5714	1	1	0	1	non medical	3	Arrest of labor	0	0	0	0	0	3550	7.36	10	0	NA	NA	NA	0	NA	12	0	0	0	0	0	0	0	0	0	0	0	0	0	0	0
25.8849	22	0	1	0	0	0	0	0	40.4286	1	1	1	0	no induc	1	no CS	0	0	0	0	0	3230	7.4	10	0	NA	NA	NA	0	NA	4	0	0	0	0	0	0	0	0	0	0	0	0	0	0	0
21.337	19	0	0	0	0	0	0	0	41.1429	1	1	1	0	no induc	1	no CS	0	0	0	0	0	3170	7.299	9	0	NA	NA	NA	0	NA	15	0	0	0	0	0	0	0	0	0	0	0	0	0	0	0
34.9288	19	0	0	0	0	0	0	0	40.7143	1	1	1	0	no induc	1	no CS	0	0	0	0	0	3320	7.24	9	0	NA	NA	NA	0	NA	7	1	0	0	0	0	0	0	0	0	0	0	0	0	0	0
37.663	21	0	0	0	0	0	0	0	33.7143	1	2	1	0	no induc	1	no CS	0	0	1	0	0	1805	7.34	10	1	1905	NA	9	1	NA	9	0	1	0	0	0	0	0	0	0	0	0	0	0	0	0
33.9425	24	0	0	0	0	0	0	0	39.5714	1	1	1	0	no induc	1	no CS	0	0	0	0	0	3645	7.3	10	0	NA	NA	NA	0	NA	20	0	0	0	0	0	0	0	0	0	0	0	0	0	0	0
33.4932	23	0	0	0	0	0	0	0	39.8571	1	1	1	0	no induc	1	no CS	0	0	0	0	0	3735	7.44	9	0	NA	NA	NA	0	NA	12	0	0	0	0	0	0	0	0	0	0	0	0	0	0	0
21.7014	22	0	0	0	0	0	0	0	37.4286	1	2	0	1	foetal	1	no CS	0	0	0	0	1	1785	7.42	10	1	2390	7.33	10	0	NA	13	1	0	0	0	0	0	0	0	0	0	0	0	0	0	0
37.474	23	0	1	1	0	0	0	0	38.8571	1	1	0	0	no induc	2	Cesarean scar	0	0	0	0	0	3140	7.4	10	0	NA	NA	NA	0	2	14	0	0	0	0	0	0	0	0	0	0	0	0	0	0	0
32.7562	19	0	0	0	0	0	0	0	40.5714	1	1	0	1	RPM	1	no CS	0	0	0	0	1	2740	7.29	10	0	NA	NA	NA	0	NA	14	1	0	0	0	0	0	0	0	0	0	0	0	0	0	0
32.0548	19	1	1	1	0	0	0	0	39	1	1	1	0	no induc	1	no CS	0	0	0	0	0	3270	7.29	10	0	NA	NA	NA	0	1	9	0	0	0	0	0	0	0	0	0	0	0	0	0	0	0
31.1836	32	0	0	0	0	0	0	0	40.2857	1	1	1	0	no induc	1	no CS	0	0	0	0	0	3600	7.34	10	0	NA	NA	NA	0	NA	13	0	0	0	0	0	0	0	0	0	0	0	0	0	0	0
41.6603	23	NA	1	0	0	0	0	0	39.4286	1	1	1	0	no induc	1	no CS	0	0	0	0	0	3300	7.36	10	0	NA	NA	NA	0	NA	15	1	0	0	0	0	0	0	0	0	0	0	0	0	0	0
42.9014	23	0	0	0	0	0	0	0	38.1429	1	2	0	1	RPM	3	Arrest of labor	0	0	0	0	0	3280	7.34	10	0	3170	7.37	10	0	NA	1	0	0	0	0	0	0	0	0	0	0	0	0	0	1	0
25.7781	23	1	0	0	0	0	0	0	37	2	1	0	1	RPM	1	no CS	0	1	0	0	0	2260	7.16	10	0	NA	NA	NA	0	NA	8	0	0	0	0	0	0	0	0	0	0	0	0	0	0	0
35.4822	22	NA	0	0	0	0	0	0	36	1	2	1	0	no induc	1	no CS	0	0	0	0	0	2160	7.39	10	0	1905	7.32	10	1	NA	16	0	0	0	0	0	0	0	0	0	0	0	0	0	0	0
41.3425	20	0	0	0	0	0	0	0	41.4286	1	1	0	1	foetal	1	no CS	0	0	0	0	0	3810	7.23	10	0	NA	NA	NA	0	NA	17	1	0	0	0	0	0	0	0	0	0	0	0	0	0	0
27.7589	23	0	0	0	0	0	0	0	39.5714	1	1	0	1	foetal	3	Abnormal fetal heart rate	0	0	0	0	0	2670	7.19	10	0	NA	NA	NA	0	NA	17	0	0	0	0	0	0	0	0	0	0	0	0	0	0	0
40.6795	23	0	1	1	0	0	0	0	39.1429	1	1	0	0	no induc	2	Cesarean scar	0	0	0	0	0	3170	7.38	10	0	NA	NA	NA	0	1	6	0	0	0	0	0	0	0	0	0	0	0	0	0	0	0
23.3589	21	0	1	0	0	0	0	0	40.4286	1	1	1	0	no induc	1	no CS	0	0	0	0	0	4080	7.29	10	0	NA	NA	NA	0	NA	9	0	0	0	0	0	0	0	0	0	0	0	0	0	0	0
36.0301	21	0	1	1	0	0	0	0	39.8571	2	1	0	0	no induc	2	Placenta malposition	0	0	0	0	0	3090	7.03	9	0	NA	NA	NA	0	1	15	0	0	0	0	0	0	0	0	0	0	0	0	0	0	0
27.3699	21	1	0	0	0	1	0	0	39.8571	1	1	0	1	Maternal	1	no CS	0	0	1	0	0	3785	7.31	10	0	NA	NA	NA	0	NA	14	0	0	1	0	0	0	0	0	0	0	0	0	0	0	0
33.4274	19	0	0	0	0	0	0	0	41.4286	1	1	0	1	foetal	3	Abnormal fetal heart rate	0	0	0	0	0	3240	7.305	9	0	NA	NA	NA	0	NA	14	0	0	0	0	0	0	0	0	0	0	0	0	0	0	0
33.1397	23	NA	1	0	0	0	0	0	36.5714	1	2	0	1	no induc	1	no CS	0	0	0	0	0	2215	7.32	10	1	2080	7.25	10	1	NA	17	0	0	0	0	0	0	0	0	0	0	0	0	0	0	0
30.2356	22	0	0	0	0	0	0	0	39.2857	1	1	1	0	no induc	1	no CS	0	0	0	0	0	3460	7.3	10	0	NA	NA	NA	0	NA	13	0	0	0	0	0	0	0	0	0	0	0	0	0	0	0
22.5288	24	1	0	0	0	0	0	0	36.8571	1	1	0	1	RPM	1	no CS	1	0	0	0	0	3070	7.37	10	0	NA	NA	NA	0	NA	23	0	0	0	0	0	0	0	0	0	0	0	0	0	0	0
33.5699	20	0	1	0	0	0	0	0	39	1	1	0	1	no induc	1	no CS	0	0	0	0	0	3560	7.31	10	0	NA	NA	NA	0	NA	13	0	0	0	0	0	0	0	0	0	0	0	0	0	0	0
27.7342	19	0	1	0	0	0	0	0	38.5714	1	1	1	0	no induc	1	no CS	0	0	0	0	0	3095	7.4	10	0	NA	NA	NA	0	NA	12	0	0	0	0	0	0	0	0	0	0	0	0	0	0	0
26.9123	20	0	1	0	0	0	0	0	41	1	1	0	1	no induc	1	no CS	0	0	0	0	0	4065	7.37	10	0	NA	NA	NA	0	NA	15	0	0	0	0	0	0	0	0	0	0	0	0	0	0	0
34.5671	21	0	1	0	0	0	0	0	42	1	1	1	0	no induc	1	no CS	0	0	0	0	0	4020	NA	10	0	NA	NA	NA	0	NA	17	0	0	0	0	0	0	0	0	0	0	0	0	0	0	0
25.9233	20	0	0	0	0	0	0	0	40.1429	1	1	1	0	no induc	1	no CS	0	0	0	0	0	3345	7.3	10	0	NA	NA	NA	0	NA	16	0	0	0	0	0	0	0	0	0	0	0	0	0	0	0
33.411	50	0	0	0	0	0	0	0	36.7143	1	1	0	1	HTA PE	3	Maternal	0	0	1	0	0	2960	7.28	10	0	NA	NA	NA	0	NA	7	0	1	0	1	0	0	0	0	0	0	0	0	0	0	0
32.6932	20	1	1	0	0	0	0	0	36.2857	1	1	1	0	no induc	1	no CS	0	0	0	0	0	2905	7.37	9	0	NA	NA	NA	0	NA	19	0	0	0	0	0	0	0	0	0	0	0	0	0	0	0
30.7425	42	0	1	0	0	0	0	0	42.5714	1	1	0	1	term	1	no CS	0	0	0	0	0	3915	7.352	9	0	NA	NA	NA	0	NA	-5	0	0	0	0	0	0	0	0	0	0	0	0	0	0	0
34.9288	20	0	0	0	0	0	0	0	39.5714	1	1	1	0	no induc	1	no CS	0	0	0	0	0	2845	7.35	10	0	NA	NA	NA	0	NA	12	0	0	0	0	0	0	0	0	0	0	0	0	0	0	0
28.6575	23	0	1	0	0	0	0	0	41.1429	1	1	0	1	no induc	1	no CS	0	0	0	0	0	3350	7.42	10	0	NA	NA	NA	0	NA	17	0	0	0	0	0	0	0	0	0	0	0	0	0	0	0
29.4712	21	0	0	0	0	0	0	0	38.2857	1	1	0	1	RPM	1	no CS	0	0	0	0	0	3370	7.28	10	0	NA	NA	NA	0	NA	9	0	0	0	0	0	0	0	0	0	0	0	0	0	0	0
32.5507	20	0	1	0	0	0	0	0	39.7143	1	1	1	0	no induc	1	no CS	0	0	0	0	0	3900	7.44	10	0	NA	NA	NA	0	NA	0	0	0	0	0	0	0	0	0	0	0	0	0	0	0	0
29.9534	24	NA	1	0	0	0	0	1	38.4286	1	1	0	1	foetal	1	no CS	0	1	0	0	1	2270	7.37	10	0	NA	NA	NA	0	NA	13	0	0	0	0	0	0	0	0	0	0	0	0	0	0	0
22.3425	23	0	0	0	0	0	0	0	40.1429	1	1	0	1	foetal	3	Abnormal fetal heart rate	0	0	0	0	0	3440	7.4	10	0	NA	NA	NA	0	NA	9	0	0	0	0	0	0	0	0	0	0	0	0	0	0	0
28.8411	20	0	1	0	0	0	0	0	34.8571	1	2	0	1	no induc	1	no CS	0	1	0	0	0	2280	7.31	9	2	2005	7.31	10	1	NA	14	0	0	0	0	0	0	0	0	0	0	0	0	0	0	0
27.1425	19	0	1	0	0	0	0	0	42	1	1	0	1	foetal	1	no CS	0	0	0	0	0	3100	7.37	8	1	NA	NA	NA	0	NA	11	0	0	0	0	0	0	0	0	0	0	0	0	0	0	0
39.8877	24	0	1	0	0	0	1	0	40.2857	1	1	1	0	no induc	1	no CS	0	0	0	1	0	3785	7.21	10	0	NA	NA	NA	0	NA	11	1	0	0	0	0	0	0	0	0	0	0	0	0	0	0
24.6301	24	0	1	1	0	0	0	0	41.2857	1	1	1	0	no induc	1	no CS	0	0	0	0	0	3350	7.43	10	0	NA	NA	NA	0	1	7	0	0	0	0	0	0	0	0	0	0	0	0	0	0	0
29.3945	30	0	1	0	0	0	1	0	40.1429	1	1	1	0	no induc	1	no CS	0	0	0	0	0	3525	7.05	10	0	NA	NA	NA	0	NA	3	1	0	0	0	0	0	0	0	0	0	0	0	0	0	0
31.8055	21	0	1	0	0	0	0	0	39	1	1	1	0	no induc	1	no CS	0	0	0	0	0	2760	7.29	10	0	NA	NA	NA	0	NA	7	0	0	0	0	0	0	0	0	0	0	0	0	0	0	0
29.3562	21	0	1	0	0	0	0	0	42.4286	1	1	1	0	no induc	1	no CS	0	0	0	0	0	2895	7.28	10	0	NA	NA	NA	0	NA	9	0	0	0	0	0	0	0	0	0	0	0	0	0	0	0
20.8219	23	0	0	0	0	0	0	0	39.8571	1	1	1	0	no induc	1	no CS	0	0	0	0	0	3260	7.38	8	1	NA	NA	NA	0	NA	9	0	0	0	0	0	0	0	0	0	0	0	0	0	0	0
30.8849	19	0	1	0	0	0	0	0	40.2857	1	1	1	0	no induc	1	no CS	0	0	0	0	0	3895	7.27	10	0	NA	NA	NA	0	NA	29	0	0	0	0	0	0	0	0	0	0	0	0	0	0	0
32.9781	22	0	1	0	0	0	0	0	40.2857	1	1	0	1	foetal	1	no CS	0	0	0	0	1	2455	7.44	10	0	NA	NA	NA	0	NA	9	0	0	0	0	0	0	0	0	0	0	0	0	0	0	0
45.5589	24	NA	1	0	0	1	0	0	39.8571	1	1	1	0	no induc	1	no CS	0	0	1	0	0	2685	7.31	10	0	NA	NA	NA	0	NA	5	0	0	1	0	0	0	0	0	0	0	0	0	0	0	0
25.0274	21	0	0	0	0	0	0	0	38.1429	1	1	1	0	no induc	1	no CS	0	0	0	0	0	2960	7.27	10	0	NA	NA	NA	0	NA	15	0	0	0	0	0	0	0	0	0	0	0	0	0	0	0
29.4384	23	0	1	0	0	0	0	0	37.8571	1	1	1	0	no induc	1	no CS	0	0	0	0	0	2950	7.28	10	0	NA	NA	NA	0	NA	13	0	0	0	0	0	0	0	0	0	0	0	0	0	0	0
31.9096	32	0	0	0	0	0	0	0	40.1429	1	1	0	1	RPM	1	no CS	0	0	0	0	0	3500	7.13	2	2	NA	NA	NA	0	NA	11	0	0	0	0	0	0	0	0	0	0	0	0	0	0	1
32.6877	24	0	1	0	0	0	0	0	39.7143	1	1	1	0	no induc	1	no CS	0	0	0	0	0	3150	7.4	10	0	NA	NA	NA	0	NA	0	0	0	0	0	0	0	0	0	0	0	0	0	0	0	0
34.1151	21	NA	0	0	0	0	0	0	36.5714	2	2	1	0	no induc	3	Arrest of labor	0	0	0	0	0	2595	7.27	10	0	2185	7.34	10	0	NA	11	0	0	0	0	0	0	0	0	0	0	0	0	0	0	0
40.6329	21	0	1	1	0	0	0	0	40.8571	1	1	1	0	no induc	1	no CS	0	0	0	0	0	3570	7.18	10	0	NA	NA	NA	0	1	12	1	0	0	0	0	0	0	0	0	0	0	0	0	0	0
24.7644	21	0	1	0	0	0	0	0	39.8571	1	1	1	0	no induc	1	no CS	0	0	0	0	0	2955	7.39	10	0	NA	NA	NA	0	NA	15	0	0	0	0	0	0	0	0	0	0	0	0	0	0	0
33.2822	23	0	1	0	0	0	0	0	38.4286	1	1	1	0	no induc	1	no CS	0	1	0	0	0	3080	7.36	10	0	NA	NA	NA	0	NA	8	0	0	0	0	0	0	0	0	0	0	0	0	0	0	0
35.7151	31	0	1	0	0	0	0	0	39.1429	1	1	1	0	no induc	1	no CS	0	0	0	0	0	3310	7.34	10	0	NA	NA	NA	0	NA	9	0	0	0	0	0	0	0	0	0	0	0	0	0	0	0
39.5562	24	NA	1	1	0	0	0	0	39.2857	1	1	1	0	no induc	1	no CS	0	0	0	0	0	3295	7.33	10	0	NA	NA	NA	0	1	6	0	0	0	0	0	0	0	0	0	0	0	0	0	0	0
35.263	22	0	1	0	0	0	0	0	38.7143	1	1	1	0	no induc	1	no CS	0	0	0	0	0	3630	7.3	10	0	NA	NA	NA	0	NA	15	0	0	0	0	0	0	0	0	0	0	0	0	0	0	0
35.9726	20	1	0	0	0	0	0	0	38.1429	1	1	1	0	no induc	1	no CS	0	0	0	0	0	2900	7.35	10	0	NA	NA	NA	0	NA	10	0	0	0	0	0	0	0	0	0	0	0	0	0	0	0
36.0548	19	1	1	0	0	0	0	0	40	1	2	0	1	no induc	1	no CS	0	0	0	0	0	3565	7.29	10	0	NA	NA	NA	0	NA	11	0	0	0	0	0	0	0	0	0	0	0	0	0	0	0
39.2603	23	0	1	0	0	0	1	0	38.1429	2	1	0	1	foetal	2	Abnormal fetal heart rate	0	0	0	0	1	2390	7.26	10	0	NA	NA	NA	0	NA	4	1	0	0	0	0	0	0	0	0	0	0	0	0	0	0
27.3068	34	NA	1	1	0	0	0	0	37.8571	1	1	0	0	no induc	2	Cesarean scar	0	0	0	0	0	2855	7.24	10	0	NA	NA	NA	0	2	13	0	0	0	0	0	0	0	0	0	0	0	0	0	0	0
24.8384	21	0	0	0	0	0	0	1	34.5714	1	2	1	0	no induc	1	no CS	0	1	0	0	0	2100	7.33	10	1	2245	7.32	10	1	NA	29	0	0	0	0	0	0	0	0	0	0	0	0	0	0	0
40.9781	20	0	1	0	0	0	0	0	37.4286	1	1	1	0	no induc	1	no CS	0	1	0	0	0	3400	7.34	10	0	NA	NA	NA	0	NA	14	0	0	0	0	0	0	0	0	0	0	0	0	0	0	0
36.6493	21	0	1	0	0	0	0	0	41.1429	1	1	1	0	no induc	1	no CS	0	0	0	0	0	3900	7.47	10	0	NA	NA	NA	0	NA	13	0	0	0	0	0	0	0	0	0	0	0	0	0	0	0
33.6575	22	0	0	0	0	0	0	0	36.4286	1	1	1	0	no induc	1	no CS	0	0	0	0	0	2980	7.37	10	0	NA	NA	NA	0	NA	8	0	0	0	0	0	0	0	0	0	0	0	0	0	0	0
39.3288	21	0	1	0	0	0	0	0	38.8571	1	1	1	0	no induc	1	no CS	0	0	0	0	0	2830	7.41	10	0	NA	NA	NA	0	NA	12	0	0	0	0	0	0	0	0	0	0	0	0	0	0	0
35.9178	22	0	1	0	0	0	0	0	41.1429	1	1	1	0	no induc	1	no CS	0	0	0	0	0	4000	7.2	10	0	NA	NA	NA	0	NA	12	0	0	0	0	0	0	0	0	0	0	0	0	0	0	0
34.1726	19	0	1	1	0	1	0	0	36.4286	2	1	0	0	no induc	2	Maternal	0	0	1	0	0	3610	7.31	10	1	NA	NA	NA	0	1	11	0	0	1	0	0	0	0	0	0	0	0	0	0	0	0
40.7808	21	0	1	0	0	0	0	0	41.1429	1	1	1	0	no induc	1	no CS	0	0	0	0	0	4010	7.3	10	0	NA	NA	NA	0	NA	16	0	0	0	0	0	0	0	0	0	0	0	0	0	0	0
23.5671	19	0	0	0	0	0	0	0	39.7143	1	1	1	0	no induc	1	no CS	0	0	0	0	0	3330	7.36	10	0	NA	NA	NA	0	NA	14	0	0	0	0	0	0	0	0	0	0	0	0	0	0	0
30.8767	21	0	0	0	0	0	0	0	42.2857	1	1	1	0	no induc	1	no CS	0	0	0	0	0	3510	7.3	10	0	NA	NA	NA	0	NA	17	0	0	0	0	0	0	0	0	0	0	0	0	0	0	0
36.3507	23	0	1	0	0	0	0	0	39.8571	1	1	1	0	no induc	1	no CS	0	0	0	0	0	3080	7.35	10	0	NA	NA	NA	0	NA	14	0	0	0	0	0	0	0	0	0	0	0	0	0	0	0
31.9836	19	0	1	1	0	0	0	0	39	1	1	1	0	no induc	1	no CS	0	0	0	0	0	3225	7.33	10	0	NA	NA	NA	0	1	11	0	0	0	0	0	0	0	0	0	0	0	0	0	0	0
36.1479	23	0	1	1	0	0	0	0	40.1429	1	1	0	1	HTA PE	3	Abnormal fetal heart rate	0	0	0	0	0	3330	7.22	10	0	NA	NA	NA	0	1	21	0	0	0	1	0	0	0	0	0	0	0	0	0	0	0
36.6	31	0	1	1	0	0	0	0	36	1	1	0	0	no induc	2	Cesarean scar	0	0	0	0	0	2845	7.358	10	1	NA	NA	NA	0	4	7	0	0	0	0	0	0	0	0	0	0	0	0	0	0	0
28.1863	32	0	0	0	0	0	0	0	37.4286	1	1	1	0	no induc	1	no CS	0	0	0	0	0	2685	7.22	10	0	NA	NA	NA	0	NA	0	0	0	0	0	0	0	0	0	0	0	0	0	0	0	0
32.9288	23	0	1	1	0	0	0	0	41.7143	1	1	1	0	no induc	1	no CS	0	0	0	0	0	4030	7.41	10	0	NA	NA	NA	0	1	15	0	0	0	0	0	0	0	0	0	0	0	0	0	0	0
37.5973	23	0	1	1	0	0	0	0	38.5714	1	1	0	0	no induc	2	Cesarean scar	0	0	0	0	0	3760	7.35	10	0	NA	NA	NA	0	2	20	1	0	0	0	0	0	0	0	0	0	0	0	0	0	0
28.3863	20	0	1	0	0	0	0	0	38.2857	1	1	1	0	no induc	1	no CS	0	0	0	0	0	3360	7.43	10	0	NA	NA	NA	0	NA	10	0	0	0	0	0	0	0	0	0	0	0	0	0	0	0
26.7233	31	0	1	1	0	0	0	0	39	1	1	1	0	no induc	1	no CS	0	0	0	0	0	3315	7.28	10	0	NA	NA	NA	0	1	16	0	0	0	0	0	0	0	0	0	0	0	0	0	0	0
35.2712	21	NA	0	0	0	0	0	0	37.7143	1	2	1	0	no induc	3	Abnormal fetal heart rate	0	0	0	0	0	2240	7.44	10	2	1820	7.33	9	2	NA	8	0	0	0	0	0	0	0	0	0	0	0	0	0	0	0
30.3589	22	NA	1	0	0	0	0	0	41.1429	1	1	1	0	no induc	1	no CS	0	0	0	0	0	3250	7.23	10	0	NA	NA	NA	0	NA	30	0	0	0	0	0	0	0	0	0	0	0	0	0	0	0
27.2959	23	0	1	1	0	0	0	0	39.2857	1	1	0	0	no induc	2	Cesarean scar	0	0	0	0	0	3130	7.31	10	0	NA	NA	NA	0	1	14	0	0	0	0	0	0	0	0	0	0	0	0	0	0	0
25.9562	23	0	0	0	0	0	0	0	40.1429	1	1	1	0	no induc	1	no CS	0	0	0	0	0	3330	7.253	10	0	NA	NA	NA	0	NA	17	0	0	0	0	0	0	0	0	0	0	0	0	0	0	0
37.1342	19	0	1	0	0	0	0	0	40	1	1	1	0	no induc	1	no CS	0	1	0	0	0	3060	7.4	10	0	NA	NA	NA	0	NA	10	1	0	0	0	0	0	0	0	0	0	0	0	0	0	0
31.3918	21	0	1	1	0	0	0	0	39.8571	1	1	1	0	no induc	1	no CS	0	0	0	0	0	3550	7.21	10	0	NA	NA	NA	0	1	11	0	0	0	0	0	0	0	0	0	0	0	0	0	0	0
31.7425	19	0	1	1	0	0	0	0	39.7143	1	1	1	0	no induc	1	no CS	0	0	0	0	0	3300	7.34	10	0	NA	NA	NA	0	1	11	0	0	0	0	0	0	0	0	0	0	0	0	0	0	0
33.1616	30	0	1	1	0	0	0	0	39.4286	1	1	0	0	no induc	2	Cesarean scar	0	0	0	0	0	4110	7.218	10	0	NA	NA	NA	0	2	2	0	0	0	0	0	0	0	0	0	0	0	0	0	0	0
43.1562	38	NA	1	1	0	0	0	0	39.8571	1	1	0	1	foetal	1	no CS	0	0	0	0	1	2320	7.29	10	0	NA	NA	NA	0	1	-3	0	0	0	0	0	0	0	0	0	0	0	0	0	0	0
21.4904	22	0	0	0	0	0	0	0	42	1	1	1	0	no induc	1	no CS	0	0	0	0	0	3950	7.34	10	0	NA	NA	NA	0	NA	6	0	0	0	0	0	0	0	0	0	0	0	0	0	0	0
34.8685	21	0	0	0	0	0	0	0	39.7143	1	1	1	0	no induc	1	no CS	0	0	0	0	0	3400	7.24	10	0	NA	NA	NA	0	NA	20	0	0	0	0	0	0	0	0	0	0	0	0	0	0	0
31.7808	23	0	1	1	0	0	0	0	38.8571	2	1	0	0	no induc	2	Cesarean scar	0	0	0	0	0	3360	7.34	10	0	NA	NA	NA	0	2	12	0	0	0	0	0	0	0	0	0	0	0	0	0	0	0
33.874	19	0	0	0	0	0	0	0	33.1429	1	2	0	1	foetal	3	Abnormal fetal heart rate	0	0	0	0	0	1870	7.44	10	2	1240	7.29	10	1	NA	15	0	0	0	0	0	0	0	0	0	0	0	0	0	0	0
38.4384	21	0	1	0	0	0	0	0	37.2857	2	1	0	1	RPM	1	no CS	0	0	0	0	0	2910	7.26	10	0	NA	NA	NA	0	NA	10	0	0	0	0	0	0	0	0	0	0	0	0	0	0	0
32.3315	23	0	0	0	0	0	0	0	37.1429	1	1	0	1	foetal	3	Abnormal fetal heart rate	0	0	0	0	0	2230	7.23	9	0	NA	NA	NA	0	NA	10	0	0	0	0	0	0	0	0	0	0	0	0	0	0	0
27.8822	22	0	0	0	0	0	0	0	42.1429	1	1	1	0	no induc	1	no CS	0	0	0	0	0	3740	7.26	10	0	NA	NA	NA	0	NA	10	0	0	0	0	0	0	0	0	0	0	0	0	0	0	0
23.474	21	0	1	0	0	0	0	0	39.2857	1	1	1	0	no induc	1	no CS	0	0	0	0	0	3250	7.46	10	0	NA	NA	NA	0	NA	16	0	0	0	0	0	0	0	0	0	0	0	0	0	0	0
32.6767	23	0	0	0	0	0	0	0	40	1	1	1	0	no induc	1	no CS	0	0	0	0	0	3600	7.19	10	0	NA	NA	NA	0	NA	10	0	0	0	0	0	0	0	0	0	0	0	0	0	0	0
24.5288	22	1	0	0	0	0	0	0	41.1429	1	1	0	1	RPM	3	Arrest of labor	0	0	0	0	0	3880	7.39	10	0	NA	NA	NA	0	NA	24	0	0	0	0	0	0	0	0	0	0	0	0	0	0	0
36.1836	19	0	1	0	0	0	0	0	38	1	1	1	0	no induc	1	no CS	0	0	0	0	0	2665	7.36	10	0	NA	NA	NA	0	NA	9	0	0	0	0	0	0	0	0	0	0	0	0	0	0	0
32.1671	23	0	1	1	0	0	0	0	38	1	1	0	0	no induc	2	Cesarean scar	0	0	0	0	0	3450	7.05	8	2	NA	NA	NA	0	2	8	0	0	0	0	0	0	0	0	0	0	0	0	0	0	0
33.9233	24	0	1	0	0	0	0	0	38.1429	1	1	1	0	no induc	1	no CS	0	0	0	0	0	2860	7.22	10	0	NA	NA	NA	0	NA	12	1	0	0	0	0	0	0	0	0	0	0	0	0	0	0
27.1534	34	0	1	0	0	0	0	0	39.8571	1	1	1	0	no induc	1	no CS	0	0	0	0	0	3705	7.4	10	0	NA	NA	NA	0	NA	15	0	0	0	0	0	0	0	0	0	0	0	0	0	0	0
37.7863	24	0	0	0	0	0	0	0	41.4286	1	1	0	1	foetal	1	no CS	0	0	0	0	0	4160	7.35	10	0	NA	NA	NA	0	NA	18	1	0	0	0	0	0	0	0	0	0	0	0	0	0	0
29.3671	22	0	1	0	0	0	0	0	37.5714	1	1	0	1	RPM	1	no CS	0	0	0	0	0	2825	7.46	10	0	NA	NA	NA	0	NA	10	0	0	0	0	0	0	0	0	0	0	0	0	0	0	0
40.8548	21	0	1	0	0	0	0	0	39.7143	1	1	1	0	no induc	1	no CS	0	0	0	0	0	3330	7.2	10	0	NA	NA	NA	0	NA	13	1	0	0	0	0	0	0	0	0	0	0	0	0	0	0
41.6575	21	0	1	0	0	0	0	0	38.2857	2	1	1	0	no induc	1	no CS	0	1	0	0	0	2780	7.28	10	0	NA	NA	NA	0	NA	14	0	0	0	0	0	0	0	0	0	0	0	0	0	0	0
23.6466	21	0	1	0	0	0	0	0	41.1429	1	1	1	0	no induc	1	no CS	0	0	0	0	0	3860	7.43	10	0	NA	NA	NA	0	NA	21	0	0	0	0	0	0	0	0	0	0	0	0	0	0	0
31.6932	19	0	1	0	0	0	0	0	40.1429	1	1	1	0	no induc	1	no CS	0	0	0	0	0	3150	7.372	10	0	NA	NA	NA	0	NA	14	0	0	0	0	0	0	0	0	0	0	0	0	0	0	0
22.7836	35	0	1	0	0	0	0	0	37.7143	1	1	1	0	no induc	1	no CS	0	0	0	0	0	2840	7.305	10	0	NA	NA	NA	0	NA	3	0	0	0	0	0	0	0	0	0	0	0	0	0	0	0
28.7507	20	1	1	0	0	0	0	0	38.1429	1	1	1	0	no induc	1	no CS	0	0	0	0	0	2855	7.36	10	0	NA	NA	NA	0	NA	14	0	0	0	0	0	0	0	0	0	0	0	0	0	0	0
26.9479	31	NA	1	1	0	0	0	0	38.8571	1	1	0	0	no induc	2	Cesarean scar	0	0	1	0	0	3605	7.34	10	0	NA	NA	NA	0	2	10	0	1	0	0	0	0	0	0	0	0	0	0	0	0	0
27.2411	20	NA	0	0	0	0	0	0	36.7143	2	2	1	0	no induc	1	no CS	0	0	0	0	0	2170	7.38	10	0	2240	7.42	10	0	NA	-3	0	0	0	0	0	0	0	0	0	0	0	0	0	0	0
30.2219	20	0	0	0	0	0	0	0	42.1429	1	1	0	1	foetal	3	Arrest of labor	0	0	0	0	0	4100	7.313	10	0	NA	NA	NA	0	NA	18	0	0	0	0	0	0	0	0	0	0	0	0	0	0	0
31.463	36	0	0	0	0	0	0	0	40	1	1	1	0	no induc	3	Arrest of labor	0	0	0	0	0	3515	7.02	10	0	NA	NA	NA	0	NA	4	0	0	0	0	0	0	0	0	0	0	0	0	0	0	0
32.8493	33	0	0	0	0	1	0	0	40	1	1	1	0	no induc	3	Arrest of labor	0	0	1	0	0	3045	7.32	10	0	NA	NA	NA	0	NA	5	1	0	1	0	0	0	0	0	0	0	0	0	0	0	0
30.6932	23	1	0	0	0	0	0	0	41.8571	1	1	0	1	term	1	no CS	0	0	0	0	0	3690	7.29	10	0	NA	NA	NA	0	NA	7	0	0	0	0	0	0	0	0	0	0	0	0	0	0	0
30.2438	24	0	1	0	0	0	0	0	39	1	1	1	0	no induc	1	no CS	0	0	0	0	0	3235	7.33	10	0	NA	NA	NA	0	NA	9	0	0	0	0	0	0	0	0	0	0	0	0	0	0	0
25.4795	30	0	0	0	0	0	0	0	41.8571	1	1	0	1	term	3	Arrest of labor	0	0	0	0	0	3390	7.42	9	0	NA	NA	NA	0	NA	2	0	0	0	0	0	0	0	0	0	0	0	0	0	0	0
33.9945	22	1	0	0	0	0	0	0	41.4286	1	1	1	0	no induc	1	no CS	0	0	0	0	0	3695	7.35	10	0	NA	NA	NA	0	NA	14	0	0	0	0	0	0	0	0	0	0	0	0	0	0	0
40.6493	22	0	1	0	0	0	0	0	41.2857	1	1	0	1	RPM	1	no CS	0	0	0	0	0	4280	7.37	10	0	NA	NA	NA	0	NA	11	0	0	0	0	0	0	0	0	0	0	0	0	0	0	0
28.2082	21	0	1	0	0	0	0	0	39.7143	1	1	1	0	no induc	1	no CS	0	0	0	0	0	3220	7.36	10	0	NA	NA	NA	0	NA	16	0	0	0	0	0	0	0	0	0	0	0	0	0	0	0
26.9863	32	1	1	0	0	0	0	0	38.7143	1	1	1	0	no induc	1	no CS	0	0	0	0	0	3435	7.44	10	0	NA	NA	NA	0	NA	7	0	0	0	0	0	0	0	0	0	0	0	0	0	0	0
35.7699	33	0	1	1	0	0	0	0	38.8571	1	1	0	0	no induc	2	Cesarean scar	0	0	1	0	0	2980	7.29	10	0	NA	NA	NA	0	1	7	0	1	0	0	0	0	0	0	0	0	0	0	0	0	0
33.0822	20	0	0	0	0	0	0	0	39.8571	1	1	1	0	no induc	1	no CS	0	0	0	0	0	3040	7.33	10	0	NA	NA	NA	0	NA	11	0	0	0	0	0	0	0	0	0	0	0	0	0	0	0
24.5288	21	0	0	0	0	0	0	0	40.1429	1	1	1	0	no induc	1	no CS	0	0	0	0	0	2960	7.34	10	0	NA	NA	NA	0	NA	15	0	0	0	0	0	0	0	0	0	0	0	0	0	0	0
42.1808	21	0	1	0	0	0	0	0	40.1429	1	1	0	1	foetal	1	no CS	0	0	0	0	0	3660	7.3611	10	0	NA	NA	NA	0	NA	10	0	0	0	0	0	0	0	0	0	0	0	0	0	0	0
40.789	20	0	1	1	0	0	0	0	39	1	1	1	0	no induc	1	no CS	0	0	0	0	0	2870	7.359	10	0	NA	NA	NA	0	1	12	0	0	0	0	0	0	0	0	0	0	0	0	0	0	0
35.6986	23	1	1	0	0	0	0	0	41.2857	1	1	1	0	no induc	1	no CS	0	0	0	0	0	4135	7.42	10	0	NA	NA	NA	0	NA	16	0	0	0	0	0	0	0	0	0	0	0	0	0	0	0
32.1178	31	0	1	0	0	0	0	0	38.8571	1	1	1	0	no induc	1	no CS	0	0	0	0	0	3370	7.43	10	0	NA	NA	NA	0	NA	26	1	0	0	0	0	0	0	0	0	0	0	0	0	0	0
20.5616	23	0	0	0	0	0	0	0	41.2857	1	1	1	0	no induc	1	no CS	0	0	0	0	0	3165	7.37	10	0	NA	NA	NA	0	NA	8	0	0	0	0	0	0	0	0	0	0	0	0	0	0	0
33.8438	22	NA	1	0	0	0	0	0	38.7143	1	1	0	1	RPM	1	no CS	0	0	0	0	0	2645	7.37	10	0	NA	NA	NA	0	NA	19	1	0	0	0	0	0	0	0	0	0	0	0	0	0	0
32.8575	21	0	0	0	0	0	0	0	41.2857	1	1	0	1	HTA PE	1	no CS	0	0	0	0	0	2985	7.28	10	0	NA	NA	NA	0	NA	16	0	0	0	0	0	0	0	0	0	0	0	0	0	0	0
34.2575	22	0	1	0	0	0	0	0	38.5714	1	1	1	0	no induc	1	no CS	0	0	0	0	0	3515	7.26	10	1	NA	NA	NA	0	NA	4	0	0	0	0	0	0	0	0	0	0	0	0	0	0	0
33.5452	22	0	0	0	0	0	0	0	40.4286	1	1	1	0	no induc	1	no CS	0	0	0	0	0	3390	7.38	10	0	NA	NA	NA	0	NA	14	0	0	0	0	0	0	0	0	0	0	0	0	0	0	0
35.7671	22	0	1	0	0	0	0	0	41.1429	1	1	1	0	no induc	1	no CS	0	0	0	0	0	3715	7.36	10	0	NA	NA	NA	0	NA	6	1	0	0	0	0	0	0	0	0	0	0	0	0	0	0
37.9452	22	0	1	0	0	0	0	0	41	1	1	0	1	no induc	1	no CS	0	0	0	0	0	3230	7.304	10	0	NA	NA	NA	0	NA	9	1	0	0	0	0	0	0	0	0	0	0	0	0	0	0
34.726	19	0	0	0	0	0	0	0	34.1429	1	1	1	0	no induc	1	no CS	0	0	0	0	0	2280	7.4	10	1	NA	NA	NA	0	NA	4	0	0	0	0	0	0	0	0	0	0	0	0	0	0	0
30.1425	21	0	0	0	0	0	0	0	39.2857	1	1	1	0	no induc	1	no CS	0	0	0	0	0	2990	7.25	10	0	NA	NA	NA	0	NA	15	0	0	0	0	0	0	0	0	0	0	0	0	0	0	0
39.726	24	0	1	0	0	0	0	0	37.2857	1	1	0	1	no induc	1	no CS	0	0	0	0	0	2995	7.35	10	0	NA	NA	NA	0	NA	0	0	0	0	0	0	0	0	0	0	0	0	0	0	0	0
40.1205	33	0	1	1	0	0	0	0	38.5714	1	1	1	0	no induc	1	no CS	0	0	0	0	0	3165	7.35	10	0	NA	NA	NA	0	1	29	0	0	0	0	0	0	0	0	0	0	0	0	0	0	0
27.8658	22	0	1	0	0	0	0	0	39.4286	1	1	1	0	no induc	1	no CS	0	0	0	0	0	3430	7.32	10	0	NA	NA	NA	0	NA	11	0	0	0	0	0	0	0	0	0	0	0	0	0	0	0
23.9288	20	0	0	0	0	0	0	0	39.7143	1	1	1	0	no induc	1	no CS	0	0	0	0	0	3005	7.3	10	0	NA	NA	NA	0	NA	14	1	0	0	0	0	0	0	0	0	0	0	0	0	0	0
22.337	19	0	0	0	0	0	0	0	39.7143	1	1	1	0	no induc	1	no CS	0	0	0	0	0	3480	7.34	10	0	NA	NA	NA	0	NA	14	0	0	0	0	0	0	0	0	0	0	0	0	0	0	0
36.1233	24	0	0	0	0	0	0	0	37.1429	1	1	0	1	RPM	1	no CS	0	0	0	0	0	2515	7.36	10	0	NA	NA	NA	0	NA	16	0	0	0	0	0	0	0	0	0	0	0	0	0	0	0
28.6658	21	0	0	0	0	0	0	0	38.2857	1	1	1	0	no induc	1	no CS	0	0	0	0	0	2950	7.25	10	0	NA	NA	NA	0	NA	10	0	0	0	0	0	0	0	0	0	0	0	0	0	0	0
19.8603	20	0	1	0	0	0	0	0	41	1	1	0	1	no induc	1	no CS	0	1	0	0	0	3410	7.31	10	0	NA	NA	NA	0	NA	13	1	0	0	0	0	0	0	0	0	0	0	0	0	0	0
38.1726	24	0	1	1	0	0	0	0	39.2857	1	1	1	0	no induc	3	Arrest of labor	0	0	0	0	0	3495	7.37	8	0	NA	NA	NA	0	1	15	0	0	0	0	0	0	0	0	0	0	0	0	0	0	0
24.4219	21	NA	1	0	0	0	0	0	40	1	1	0	1	no induc	1	no CS	0	0	0	0	0	3965	7.36	10	0	NA	NA	NA	0	NA	7	0	0	0	0	0	0	0	0	0	0	0	0	0	0	0
37.8274	23	0	1	0	0	0	1	0	37.7143	1	1	0	1	HTA PE	1	no CS	0	0	0	0	0	2725	7.21	10	0	NA	NA	NA	0	NA	22	1	0	0	1	0	0	0	0	0	0	0	0	0	0	0
25.9945	23	NA	1	0	0	0	0	0	41.2857	1	1	1	0	no induc	1	no CS	0	0	0	0	0	3925	7.33	10	0	NA	NA	NA	0	NA	12	0	0	0	0	0	0	0	0	0	0	0	0	0	0	0
40.6603	21	0	1	1	0	0	0	0	41.5714	1	1	0	1	foetal	1	no CS	0	0	0	0	0	3800	7.43	10	0	NA	NA	NA	0	1	10	0	0	0	0	0	0	0	0	0	0	0	0	0	0	0
42.5616	23	0	1	1	0	0	0	0	40.4286	1	1	1	0	no induc	3	Arrest of labor	0	0	0	0	0	3550	7.1	10	0	NA	NA	NA	0	1	12	0	0	0	0	0	0	0	0	0	0	0	0	0	0	0
35.7973	22	0	1	0	0	0	0	0	40	1	1	1	0	no induc	1	no CS	0	0	0	0	0	3605	7.376	10	0	NA	NA	NA	0	NA	12	0	0	0	0	0	0	0	0	0	0	0	0	0	0	0
33.2493	23	1	1	0	0	0	0	0	40	1	1	0	1	RPM	1	no CS	0	0	0	0	0	3045	7.3	10	0	NA	NA	NA	0	NA	16	0	0	0	0	0	0	0	0	0	0	0	0	0	0	0
32.5288	33	0	1	0	0	0	0	0	40.5714	1	1	1	0	no induc	1	no CS	0	0	0	0	0	3300	7.398	10	0	NA	NA	NA	0	NA	-5	0	0	0	0	0	0	0	0	0	0	0	0	0	0	0
22.6959	24	0	1	0	0	0	0	0	40.1429	1	1	1	0	no induc	1	no CS	0	0	0	0	0	3500	7.26	10	0	NA	NA	NA	0	NA	19	1	0	0	0	0	0	0	0	0	0	0	0	0	0	0
34.9342	19	0	1	0	0	0	0	0	39.7143	1	1	1	0	no induc	1	no CS	0	0	0	0	0	2945	7.27	10	0	NA	NA	NA	0	NA	11	0	0	0	0	0	0	0	0	0	0	0	0	0	0	0
24.5699	21	NA	0	0	0	0	0	0	37.1429	1	1	1	0	no induc	1	no CS	0	0	0	0	0	2765	7.31	9	3	NA	NA	NA	0	NA	NA	0	0	0	0	0	0	0	0	0	0	0	0	0	0	0
32.3452	20	0	0	0	0	0	0	0	41.1429	1	1	0	1	RPM	1	no CS	0	0	0	0	0	3545	7.33	10	0	NA	NA	NA	0	NA	13	0	0	0	0	0	0	0	0	0	0	0	0	0	0	0
36.2877	22	0	1	1	0	0	0	0	40	1	1	1	0	no induc	3	Abnormal fetal heart rate	0	0	0	0	0	3420	7.33	10	0	NA	NA	NA	0	1	7	0	0	0	0	0	0	0	0	0	0	0	0	0	0	0
31.1918	22	0	1	0	0	0	0	0	40.8571	1	1	1	0	no induc	1	no CS	0	0	0	0	0	3080	7.43	10	0	NA	NA	NA	0	NA	17	0	0	0	0	0	0	0	0	0	0	0	0	0	0	0
37.9863	19	1	1	0	0	0	0	0	42.2857	1	1	1	0	no induc	1	no CS	0	0	0	0	0	3870	7.41	10	0	NA	NA	NA	0	NA	17	0	0	0	0	0	0	0	0	0	0	0	0	0	0	0
28.8055	20	0	1	1	0	0	0	0	39	1	1	1	0	no induc	1	no CS	0	0	0	0	0	3445	7.31	10	0	NA	NA	NA	0	1	15	0	0	0	0	0	0	0	0	0	0	0	0	0	0	0
25.2959	20	0	0	0	0	0	0	0	39.5714	1	1	1	0	no induc	3	Arrest of labor	0	0	0	0	0	2840	7.18	9	0	NA	NA	NA	0	NA	-1	0	0	0	0	0	0	0	0	0	0	0	0	0	0	0
32.2822	39	0	0	0	0	0	0	0	41.4286	1	1	1	0	no induc	1	no CS	0	0	0	0	0	3790	7.232	10	0	NA	NA	NA	0	NA	6	0	0	0	0	0	0	0	0	0	0	0	0	0	0	0
32.7014	23	0	1	0	0	0	0	0	41	1	1	0	1	RPM	1	no CS	0	0	0	0	0	3300	7.36	10	0	NA	NA	NA	0	NA	11	0	0	0	0	0	0	0	0	0	0	0	0	0	0	0
31.9753	37	0	0	0	0	0	0	0	38.4286	1	1	0	1	foetal	1	no CS	0	0	0	0	0	3650	7.28	10	0	NA	NA	NA	0	NA	16	0	0	0	0	0	0	0	0	0	0	0	0	0	0	0
34.8466	23	0	1	0	0	0	0	0	38.7143	1	1	1	0	no induc	1	no CS	0	0	0	0	0	3225	7.46	10	0	NA	NA	NA	0	NA	13	0	0	0	0	0	0	0	0	0	0	0	0	0	0	0
25.4521	20	0	0	0	0	0	0	0	41.1429	1	1	0	1	foetal	1	no CS	0	0	0	0	0	3960	7.26	9	2	NA	NA	NA	0	NA	16	0	0	0	0	0	0	0	0	0	0	0	0	0	0	0
24.9397	20	0	0	0	0	0	0	0	40.5714	1	1	1	0	no induc	1	no CS	0	0	0	0	0	3340	7.21	10	0	NA	NA	NA	0	NA	12	0	0	0	0	0	0	0	0	0	0	0	0	0	0	0
31.6548	31	0	1	1	0	0	0	0	39.8571	1	1	1	0	no induc	3	Abnormal fetal heart rate	0	0	0	0	0	2950	7.32	10	0	NA	NA	NA	0	1	8	0	0	0	0	0	0	0	0	0	0	0	0	0	0	0
34.1699	19	0	1	0	0	0	0	0	39.4286	1	1	1	0	no induc	1	no CS	0	0	0	0	0	3615	7.39	10	0	NA	NA	NA	0	NA	16	0	0	0	0	0	0	0	0	0	0	0	0	0	0	0
31.7096	19	1	0	0	0	0	0	0	40.4286	1	1	0	1	RPM	1	no CS	0	0	0	0	0	3360	7.28	10	0	NA	NA	NA	0	NA	14	0	0	0	0	0	0	0	0	0	0	0	0	0	0	0
39.8959	23	0	1	1	0	0	0	0	40.4286	1	1	1	0	no induc	1	no CS	0	0	0	0	0	4105	7.27	10	0	NA	NA	NA	0	1	7	0	0	0	0	0	0	0	0	0	0	0	0	0	0	0
27.6493	24	0	1	0	0	0	0	0	39.1429	1	1	1	0	no induc	1	no CS	0	0	0	0	0	3960	7.46	10	0	NA	NA	NA	0	NA	13	1	0	0	0	0	0	0	0	0	0	0	0	0	0	0
33.611	21	0	1	0	0	0	0	0	39.8571	1	1	1	0	no induc	1	no CS	0	0	0	0	0	3715	7.35	10	0	NA	NA	NA	0	NA	7	0	0	0	0	0	0	0	0	0	0	0	0	0	0	0
39.9644	24	0	1	0	0	0	0	0	36.4286	1	1	1	0	no induc	1	no CS	0	1	1	0	0	2645	7.41	10	0	NA	NA	NA	0	NA	0	0	1	0	0	0	0	0	0	0	0	0	0	0	0	0
32.7726	24	1	1	0	0	1	0	0	38	1	1	0	1	foetal	1	no CS	0	0	1	0	0	3130	7.319	10	0	NA	NA	NA	0	NA	6	1	0	1	0	0	0	0	0	0	0	0	0	0	0	0
40.4164	24	0	1	1	0	0	0	0	38.7143	1	1	0	0	no induc	2	Cesarean scar	0	0	0	0	0	3230	NA	9	0	NA	NA	NA	0	3	13	0	0	0	0	0	0	0	0	0	0	0	0	0	0	0
33.8356	40	0	1	0	0	0	0	0	39.7143	1	1	0	1	foetal	1	no CS	0	0	0	0	0	4380	7.29	10	0	NA	NA	NA	0	NA	8	1	0	0	0	0	0	0	0	0	0	0	0	0	0	0
27.2301	34	0	0	0	0	0	0	0	41.7143	1	1	0	1	term	3	Arrest of labor	0	0	0	0	0	3760	7.29	10	0	NA	NA	NA	0	NA	28	0	0	0	0	0	0	0	0	0	0	0	0	0	0	0
31.0849	21	0	0	0	0	0	0	0	40.2857	1	1	1	0	no induc	1	no CS	0	0	0	0	0	3070	7.33	10	0	NA	NA	NA	0	NA	21	0	0	0	0	0	0	0	0	0	0	0	0	0	0	0
27.0493	22	0	0	0	0	0	0	0	37.8571	1	1	0	1	Maternal	1	no CS	0	0	0	0	0	2955	7.39	10	0	NA	NA	NA	0	NA	13	0	0	0	0	0	0	0	0	0	0	0	0	0	0	0
31.2301	23	0	1	0	0	0	0	0	41.2857	1	1	1	0	no induc	1	no CS	0	0	0	0	0	3805	7.37	10	0	NA	NA	NA	0	NA	22	0	0	0	0	0	0	0	0	0	0	0	0	0	0	0
35.4055	23	NA	1	0	0	0	0	0	40.1429	1	1	1	0	no induc	1	no CS	0	0	0	0	0	3310	7.33	10	0	NA	NA	NA	0	NA	7	1	0	0	0	0	0	0	0	0	0	0	0	0	0	0
24.1945	32	0	1	1	0	0	0	0	39.8571	1	1	0	1	RPM	3	Arrest of labor	0	0	0	0	0	4060	7.26	9	0	NA	NA	NA	0	1	21	1	0	0	0	0	0	0	0	0	0	0	0	0	0	0
33.6986	30	0	0	0	0	0	0	0	38.1429	1	2	1	0	no induc	1	no CS	0	0	0	0	0	2580	NA	10	0	2875	7.42	9	2	NA	15	0	0	0	0	0	0	0	0	0	0	0	0	0	0	0
41.7178	31	0	1	0	0	0	0	0	39	1	1	1	0	no induc	1	no CS	0	1	0	0	0	3365	7.31	10	0	NA	NA	NA	0	NA	4	0	0	0	0	0	0	0	0	0	0	0	0	0	0	0
37.6521	21	0	1	0	0	0	0	0	38.1429	1	1	1	0	no induc	1	no CS	0	0	0	0	0	3230	7.46	10	0	NA	NA	NA	0	NA	10	0	0	0	0	0	0	0	0	0	0	0	0	0	0	0
31.6575	20	0	1	0	0	0	0	0	37.1429	1	1	0	1	no induc	1	no CS	0	0	0	0	0	3440	7.35	10	0	NA	NA	NA	0	NA	15	0	0	0	0	0	0	0	0	0	0	0	0	0	0	0
26.9068	30	0	0	0	0	0	0	0	39.4286	1	1	0	1	RPM	1	no CS	0	0	0	0	0	2955	7.17	10	0	NA	NA	NA	0	NA	13	0	0	0	0	0	0	0	0	0	0	0	0	0	0	0
27.5836	21	0	1	1	0	0	0	0	40	1	1	1	0	no induc	1	no CS	0	0	0	0	0	3495	7.19	10	0	NA	NA	NA	0	1	10	0	0	0	0	0	0	0	0	0	0	0	0	0	0	0
35.5781	19	1	1	1	0	0	0	0	39.8571	1	1	1	0	no induc	1	no CS	0	0	0	0	0	3340	7.17	10	0	NA	NA	NA	0	1	14	0	0	0	0	0	0	0	0	0	0	0	0	0	0	0
18.2438	34	0	0	0	0	0	0	0	38	1	1	1	0	no induc	1	no CS	0	0	0	0	0	3240	7.3	10	0	NA	NA	NA	0	NA	10	0	0	0	0	0	0	0	0	0	0	0	0	0	0	0
29.0521	31	0	1	1	0	0	0	0	39.5714	1	1	1	0	no induc	1	no CS	0	0	0	0	0	3620	7.246	9	0	NA	NA	NA	0	1	6	0	0	0	0	0	0	0	0	0	0	0	0	0	0	0
33.5123	19	0	0	0	0	0	0	1	37.8571	1	1	0	1	RPM	1	no CS	0	1	0	0	0	2845	7.22	10	0	NA	NA	NA	0	NA	9	0	0	0	0	0	0	0	0	0	0	0	0	0	0	0
25.4521	19	0	0	0	0	0	0	0	39.1429	1	1	1	0	no induc	1	no CS	0	0	0	0	0	2830	7.42	10	0	NA	NA	NA	0	NA	8	0	0	0	0	0	0	0	0	0	0	0	0	0	0	0
31.4932	23	0	1	0	0	0	0	0	40.5714	1	1	1	0	no induc	1	no CS	0	0	0	0	0	3420	7.39	10	0	NA	NA	NA	0	NA	7	0	0	0	0	0	0	0	0	0	0	0	0	0	0	0
24.8658	21	0	1	0	0	0	0	0	37.8571	1	1	1	0	no induc	1	no CS	0	0	0	0	0	2880	7.43	10	0	NA	NA	NA	0	NA	10	0	0	0	0	0	0	0	0	0	0	0	0	0	0	0
40.9644	33	0	1	0	0	0	0	0	38	1	1	0	1	foetal	1	no CS	0	0	1	0	0	3160	7.36	10	0	NA	NA	NA	0	NA	2	0	1	0	0	0	0	0	0	0	0	0	0	0	0	0
32.2521	23	0	1	1	0	0	0	0	38.7143	1	1	1	0	no induc	1	no CS	0	0	0	0	0	3620	7.25	10	0	NA	NA	NA	0	1	5	0	0	0	0	0	0	0	0	0	0	0	0	0	0	0
25.3123	23	NA	1	0	0	0	0	0	40	1	1	1	0	no induc	3	Maternal	0	0	0	0	1	2560	7.38	10	0	NA	NA	NA	0	NA	4	1	0	0	0	0	0	0	0	0	0	0	0	0	0	0
30.937	20	0	0	0	0	0	0	0	37.2857	1	1	1	0	no induc	1	no CS	1	0	0	0	0	2900	7.48	10	0	NA	NA	NA	0	NA	16	1	0	0	0	0	0	0	0	0	0	0	0	0	0	0
32.4548	19	0	0	0	0	0	0	0	40.2857	1	1	0	1	RPM	3	Arrest of labor	0	0	0	0	0	3365	7.366	10	0	NA	NA	NA	0	NA	9	0	0	0	0	0	0	0	0	0	0	0	0	0	0	0
24.9397	41	0	0	0	0	0	0	0	38.4286	1	1	0	1	RPM	1	no CS	0	0	0	0	0	2820	7.24	10	0	NA	NA	NA	0	NA	-4	0	0	0	0	0	0	0	0	0	0	0	0	0	0	0
29.2247	24	0	1	0	0	0	0	0	33.7143	1	1	0	1	foetal	2	Abnormal fetal heart rate	0	0	0	0	0	1380	7.33	10	1	NA	NA	NA	0	NA	4	0	0	0	0	0	0	0	0	0	0	0	0	0	0	0
35.0932	22	1	0	0	0	0	0	0	40.5714	1	1	0	1	foetal	1	no CS	0	0	0	0	0	3560	7.2	10	0	NA	NA	NA	0	NA	8	0	0	0	0	0	0	0	0	0	0	0	0	0	0	0
32.6438	21	1	0	0	0	0	0	0	39.5714	1	1	1	0	no induc	1	no CS	0	0	0	0	0	4170	7.29	10	0	NA	NA	NA	0	NA	18	0	0	0	0	0	0	0	0	0	0	0	0	0	0	0
32.1425	22	1	0	0	0	0	0	0	39.7143	1	1	1	0	no induc	1	no CS	0	0	0	0	0	4200	7.37	10	0	NA	NA	NA	0	NA	16	0	0	0	0	0	0	0	0	0	0	0	0	0	0	0
39.2055	20	0	0	0	1	0	0	0	40.7143	1	1	1	0	no induc	1	no CS	0	0	0	0	0	3905	7.39	10	0	NA	NA	NA	0	NA	13	0	0	0	0	0	0	0	0	0	0	0	0	0	0	0
30.2603	19	0	1	0	0	0	0	0	40.1429	1	1	1	0	no induc	1	no CS	0	0	0	0	0	3100	7.44	10	0	NA	NA	NA	0	NA	11	0	0	0	0	0	0	0	0	0	0	0	0	0	0	0
33.937	20	0	0	0	0	0	0	0	40.1429	1	1	1	0	no induc	1	no CS	0	0	0	0	0	3485	7.2	10	0	NA	NA	NA	0	NA	13	0	0	0	0	0	0	0	0	0	0	0	0	0	0	0
33.8877	31	0	1	0	1	0	0	0	41.1429	1	1	1	0	no induc	1	no CS	0	0	0	0	0	3960	7.32	10	0	NA	NA	NA	0	NA	6	0	0	0	0	0	0	0	0	0	0	0	0	0	0	0
27.8877	19	0	1	0	0	0	0	0	38.8571	1	1	1	0	no induc	1	no CS	0	0	0	0	0	3055	7.36	10	0	NA	NA	NA	0	NA	2	0	0	0	0	0	0	0	0	0	0	0	0	0	0	0
25.9699	24	0	0	0	0	0	0	0	40.7143	1	1	1	0	no induc	1	no CS	0	0	0	0	0	3170	7.42	10	0	NA	NA	NA	0	NA	13	1	0	0	0	0	0	0	0	0	0	0	0	0	0	0
33.1918	24	0	1	0	0	0	0	0	38	1	1	0	1	RPM	1	no CS	0	0	0	0	0	3390	7.31	10	0	NA	NA	NA	0	NA	14	0	0	0	0	0	0	0	0	0	0	0	0	0	0	0
37.0411	23	0	0	0	0	0	0	0	40.1429	1	1	1	0	no induc	3	Arrest of labor	0	0	0	0	0	3430	7.26	10	0	NA	NA	NA	0	NA	21	0	0	0	0	0	0	0	0	0	0	0	0	0	0	0
32.8384	31	0	1	1	0	0	0	0	37.4286	1	1	1	0	no induc	1	no CS	0	0	0	0	0	3210	7.36	10	0	NA	NA	NA	0	1	6	0	0	0	0	0	0	0	0	0	0	0	0	0	0	0
41.6685	31	0	1	0	0	0	0	0	38.4286	1	1	1	0	no induc	1	no CS	0	0	1	0	0	3550	7.37	10	0	NA	NA	NA	0	NA	4	1	1	0	0	0	0	0	0	0	0	0	0	0	0	0
32.2356	19	0	1	0	0	0	0	0	39.2857	1	1	0	1	foetal	1	no CS	0	0	0	0	0	3290	NA	10	0	NA	NA	NA	0	NA	13	0	0	0	0	0	0	0	0	0	0	0	0	0	0	0
30.2904	24	0	0	0	0	0	0	0	37.1429	1	1	1	0	no induc	1	no CS	0	0	0	0	0	2310	7.32	10	0	NA	NA	NA	0	NA	15	0	0	0	0	0	0	0	0	0	0	0	0	0	0	0
29.1041	20	0	0	0	0	0	0	0	38.5714	1	1	1	0	no induc	1	no CS	0	0	0	0	0	2810	7.31	10	0	NA	NA	NA	0	NA	16	0	0	0	0	0	0	0	0	0	0	0	0	0	0	0
24.4658	19	0	0	0	0	0	0	0	38.5714	1	1	1	0	no induc	1	no CS	0	1	0	0	0	2420	7.35	10	0	NA	NA	NA	0	NA	-7	0	0	0	0	0	0	0	0	0	0	0	0	0	0	0
29.5918	31	0	1	0	0	0	0	0	38.8571	1	1	0	1	foetal	1	no CS	0	1	0	0	0	3020	7.24	10	0	NA	NA	NA	0	NA	13	0	0	0	0	0	0	0	0	0	0	0	0	0	0	0
32.0849	19	0	1	0	0	0	0	0	39.4286	2	1	1	0	no induc	1	no CS	0	1	0	0	0	3235	7.34	10	0	NA	NA	NA	0	NA	12	1	0	0	0	0	0	0	0	0	0	0	0	0	0	0
29.8986	22	0	0	0	0	0	0	0	40.7143	1	1	0	1	foetal	1	no CS	0	0	0	0	0	3200	7.18	9	0	NA	NA	NA	0	NA	12	0	0	0	0	0	0	0	0	0	0	0	0	0	0	0
32.2603	24	0	1	0	0	0	0	0	38.8571	1	1	1	0	no induc	1	no CS	0	0	0	0	0	4175	7.32	10	0	NA	NA	NA	0	NA	14	0	0	0	0	0	0	0	0	1	0	0	0	0	0	0
30.5068	23	0	1	0	0	0	0	0	39.8571	1	1	1	0	no induc	1	no CS	0	0	0	0	0	3580	7.39	10	0	NA	NA	NA	0	NA	14	0	0	0	0	0	0	0	0	0	0	0	0	0	0	0
26.8712	20	0	0	0	0	0	0	0	37.1429	1	2	1	0	no induc	3	Arrest of labor	0	0	0	0	0	2775	7.15	8	0	3035	7.17	9	0	NA	19	0	0	0	0	0	0	0	0	0	0	0	0	0	0	0
33.5781	21	0	1	1	0	0	0	0	35.5714	1	1	1	0	no induc	3	Cesarean scar	0	0	0	0	0	2250	7.43	10	0	NA	NA	NA	0	2	10	0	0	0	0	0	0	0	0	0	0	0	0	0	0	0
32.5562	24	0	1	0	0	0	0	0	39.1429	1	1	1	0	no induc	1	no CS	0	0	0	0	0	3295	7.43	10	0	NA	NA	NA	0	NA	13	0	0	0	0	0	0	0	0	0	0	0	0	0	0	0
30.0877	19	0	0	0	0	0	0	0	35.7143	2	2	1	0	no induc	1	no CS	0	0	0	0	0	2175	7.33	10	1	2010	7.42	10	1	NA	24	0	0	0	0	0	0	0	0	0	0	0	0	0	0	0
35.1178	19	0	1	0	0	0	0	0	37.8571	2	1	1	0	no induc	1	no CS	0	0	0	0	0	2740	7.29	10	0	NA	NA	NA	0	NA	13	0	0	0	0	0	0	0	0	0	0	0	0	0	0	0
32.3397	21	0	1	0	0	0	0	0	41.1429	1	1	0	1	foetal	1	no CS	0	0	0	0	0	2910	7.3	10	0	NA	NA	NA	0	NA	7	0	0	0	0	0	0	0	0	0	0	0	0	0	0	0
18.5781	21	0	0	0	0	0	0	0	40.2857	1	1	0	1	foetal	1	no CS	0	0	0	0	1	2640	7.32	10	0	NA	NA	NA	0	NA	17	0	0	0	0	0	0	0	0	0	0	0	0	0	0	0
26.463	19	0	0	0	0	0	0	0	40.4286	1	1	1	0	no induc	1	no CS	0	0	0	0	0	3250	7.31	10	0	NA	NA	NA	0	NA	16	0	0	0	0	0	0	0	0	0	0	0	0	0	0	0
30.9123	31	0	1	1	0	0	0	0	38.7143	1	1	0	0	no induc	2	Cesarean scar	0	0	0	0	0	4220	7.3	10	0	NA	NA	NA	0	3	34	0	0	0	0	0	0	0	0	0	0	0	0	0	0	0
36.2685	33	0	1	0	0	0	0	0	38.4286	1	1	1	0	no induc	1	no CS	0	0	0	0	0	3710	7.43	10	0	NA	NA	NA	0	NA	12	1	0	0	0	0	0	0	0	0	0	0	0	0	0	0
35.0658	21	NA	1	0	0	0	0	0	37.2857	1	1	1	0	no induc	1	no CS	0	0	0	0	0	2900	7.37	10	0	NA	NA	NA	0	NA	13	0	0	0	0	0	0	0	0	0	0	0	0	0	0	0
29.5726	21	0	1	0	0	0	0	0	39.4286	1	1	1	0	no induc	1	no CS	0	0	0	0	0	3395	7.39	10	0	NA	NA	NA	0	NA	12	0	0	0	0	0	0	0	0	0	0	0	0	0	0	0
43.4082	24	0	1	1	0	0	0	0	42.2857	1	1	1	0	no induc	1	no CS	0	0	0	0	0	3945	7.22	10	2	NA	NA	NA	0	1	13	0	0	0	0	0	0	0	0	0	0	0	0	0	0	0
39.4274	21	0	1	0	0	0	0	0	40.7143	1	1	0	1	foetal	1	no CS	0	0	0	0	0	3425	7.1	10	0	NA	NA	NA	0	NA	14	0	0	0	0	0	0	0	0	0	0	0	0	0	0	0
35.0384	23	1	1	0	0	0	0	0	40.2857	1	1	1	0	no induc	1	no CS	0	0	0	0	0	4205	7.31	10	0	NA	NA	NA	0	NA	20	0	0	0	0	0	0	0	0	0	0	0	0	0	0	0
21.8712	20	1	0	0	0	0	0	0	40.4286	1	1	1	0	no induc	1	no CS	0	0	0	0	1	2530	7.37	10	0	NA	NA	NA	0	NA	5	0	0	0	0	0	0	0	0	0	0	0	0	0	0	0
34.3425	23	0	1	0	0	0	0	0	42.1429	1	1	0	1	RPM	1	no CS	0	0	0	0	0	4730	7.22	10	0	NA	NA	NA	0	NA	18	0	0	0	0	0	0	0	0	0	0	0	0	0	0	0
35.1205	21	0	1	0	0	0	0	0	35.7143	2	2	0	1	Maternal	3	Abnormal fetal heart rate	0	0	0	0	0	2380	7.32	10	1	1960	7.11	10	1	NA	22	0	0	0	0	0	0	0	0	0	0	0	0	0	0	1
30.7315	23	0	0	0	0	0	0	0	39	1	1	1	0	no induc	1	no CS	0	0	0	0	0	3270	7.2	10	0	NA	NA	NA	0	NA	10	0	0	0	0	0	0	0	0	0	0	0	0	0	0	0
29.6219	20	0	0	0	0	0	0	0	38.4286	1	1	1	0	no induc	1	no CS	0	0	0	0	1	2165	7.29	10	1	NA	NA	NA	0	NA	11	0	0	0	0	0	0	0	0	0	0	0	0	0	0	0
31.2055	34	0	1	1	0	0	0	0	37.7143	1	1	1	0	no induc	2	Cesarean scar	0	0	1	0	0	3665	7.26	10	0	NA	NA	NA	0	2	7	1	1	0	0	0	0	0	0	0	0	0	0	0	0	0
28.1973	22	0	0	0	0	0	0	0	38.8571	2	1	1	0	no induc	1	no CS	0	0	0	0	0	3225	7.23	10	0	NA	NA	NA	0	NA	6	0	0	0	0	0	0	0	0	0	0	0	0	0	0	0
31	21	0	1	0	0	0	0	0	38.8571	1	1	1	0	no induc	1	no CS	0	0	0	0	0	3825	7.42	10	0	NA	NA	NA	0	NA	17	0	0	0	0	0	0	0	0	0	0	0	0	0	0	0
30.737	23	0	0	0	0	0	0	0	39	1	1	1	0	no induc	1	no CS	0	0	0	0	0	3275	7.26	10	0	NA	NA	NA	0	NA	6	1	0	0	0	0	0	0	0	0	0	0	0	0	0	0
32.6384	21	0	1	0	0	0	0	0	40.4286	1	1	1	0	no induc	1	no CS	0	0	0	0	0	4010	7.2	10	0	NA	NA	NA	0	NA	21	0	0	0	0	0	0	0	0	0	0	0	0	0	0	0
28.1589	21	0	0	0	0	0	0	0	39.7143	1	1	1	0	no induc	1	no CS	0	0	0	0	0	3175	7.24	10	0	NA	NA	NA	0	NA	20	0	0	0	0	0	0	0	0	0	0	0	0	0	0	0
26.0055	22	NA	0	0	0	0	0	0	40.5714	1	1	1	0	no induc	1	no CS	0	0	0	0	0	3730	NA	10	0	NA	NA	NA	0	NA	11	1	0	0	0	0	0	0	0	0	0	0	0	0	0	0
33.2055	19	1	0	0	0	0	0	0	40.2857	1	1	1	0	no induc	1	no CS	0	0	0	0	0	2920	7.28	10	0	NA	NA	NA	0	NA	11	0	0	0	0	0	0	0	0	0	0	0	0	0	0	0
24.874	21	0	0	0	0	0	0	0	39.4286	1	1	1	0	no induc	1	no CS	0	0	0	0	0	3220	7.195	10	2	NA	NA	NA	0	NA	16	0	0	0	0	0	0	0	0	0	0	0	0	0	0	0
34.3479	21	0	1	1	0	0	0	0	39.7143	1	1	0	0	no induc	2	Cesarean scar	0	0	0	0	0	3615	7.34	10	0	NA	NA	NA	0	2	8	0	0	0	0	0	0	0	0	0	0	0	0	0	0	0
27.4548	35	0	0	0	0	0	0	0	40.2857	1	1	1	0	no induc	3	Arrest of labor	0	0	1	0	0	3080	7.38	10	0	NA	NA	NA	0	NA	16	0	1	0	0	0	0	0	0	0	0	0	0	0	0	0
35.4055	22	0	0	0	0	0	0	0	40.1429	1	1	1	0	no induc	1	no CS	0	0	0	0	0	3845	7.28	10	0	NA	NA	NA	0	NA	17	1	0	0	0	0	0	0	0	0	0	0	0	0	0	0
26.7096	22	0	0	0	0	0	0	0	38.8571	1	1	1	0	no induc	1	no CS	0	0	0	0	0	2990	7.28	10	0	NA	NA	NA	0	NA	10	0	0	0	0	0	0	0	0	0	0	0	0	0	0	0
25.9562	20	0	0	0	0	0	0	0	39.7143	1	1	1	0	no induc	1	no CS	0	0	0	0	0	3515	7.25	10	0	NA	NA	NA	0	NA	10	0	0	0	0	0	0	0	0	0	0	0	0	0	0	0
24.1342	23	0	0	0	0	0	0	0	37.7143	1	1	1	0	no induc	1	no CS	0	0	0	0	0	2845	7.15	10	0	NA	NA	NA	0	NA	6	0	0	0	0	0	0	0	0	0	0	0	0	0	0	0
31.2767	22	0	1	0	0	0	0	0	40.5714	1	1	0	1	Maternal	1	no CS	0	0	0	0	0	3300	7.35	10	0	NA	NA	NA	0	NA	1	0	0	0	0	0	0	0	0	0	0	0	0	0	0	0
26.989	19	0	1	0	0	0	0	0	38.5714	1	1	1	0	no induc	1	no CS	0	0	0	0	0	2780	7.32	10	0	NA	NA	NA	0	NA	9	0	0	0	0	0	0	0	0	0	0	0	0	0	0	0
35.4904	22	0	0	0	0	0	0	0	41.8571	1	1	1	0	no induc	1	no CS	0	0	0	0	0	3185	7.34	10	0	NA	NA	NA	0	NA	18	1	0	0	0	0	0	0	0	0	0	0	0	0	0	0
37.5178	19	0	0	0	0	0	0	0	41.4286	1	1	1	0	no induc	1	no CS	0	0	0	0	0	4060	7.22	10	0	NA	NA	NA	0	NA	16	0	0	0	0	0	0	0	0	0	0	0	0	0	0	0
39.8904	24	0	1	0	0	0	0	0	40.5714	1	1	1	0	no induc	1	no CS	0	0	0	0	0	3265	7.38	10	0	NA	NA	NA	0	NA	13	0	0	0	0	0	0	0	0	0	0	0	0	0	0	0
29.8575	20	0	0	0	0	0	0	0	38.8571	1	1	0	1	RPM	1	no CS	0	0	0	0	0	3640	7.45	10	0	NA	NA	NA	0	NA	12	0	0	0	0	0	0	0	0	0	0	0	0	0	0	0
26.0027	22	0	1	0	0	0	0	0	40.5714	1	1	1	0	no induc	1	no CS	0	0	0	0	1	2730	7.33	10	0	NA	NA	NA	0	NA	13	0	0	0	0	0	0	0	0	0	0	0	0	0	0	0
38.7342	22	NA	1	0	0	0	0	0	38	1	1	0	1	RPM	1	no CS	0	0	0	0	0	3240	7.3	10	0	NA	NA	NA	0	NA	13	0	0	0	0	0	0	0	0	0	0	0	0	0	0	0
29.8548	21	1	1	1	0	0	0	0	38.8571	1	1	0	0	no induc	2	Cesarean scar	0	0	1	0	0	3110	7.31	10	0	NA	NA	NA	0	2	10	0	1	0	0	0	0	0	0	0	0	0	0	0	0	0
26.211	22	0	1	0	0	0	0	0	40.8571	2	1	0	1	HTA PE	3	Arrest of labor	0	0	0	0	0	2820	7.29	9	0	NA	NA	NA	0	NA	19	0	0	0	1	0	0	0	0	0	0	0	0	0	0	0
24.6055	31	0	1	0	0	0	0	0	39.8571	1	1	1	0	no induc	1	no CS	0	0	0	0	0	3850	7.39	10	0	NA	NA	NA	0	NA	9	0	0	0	0	0	0	0	0	0	0	0	0	0	0	0
34.5014	24	0	1	1	0	0	0	0	41.1429	1	1	1	0	no induc	3	Abnormal fetal heart rate	0	0	0	0	0	3210	7.23	10	0	NA	NA	NA	0	1	15	1	0	0	0	0	0	0	0	0	0	0	0	0	0	0
42.4658	20	0	1	0	0	0	0	0	40.1429	1	1	1	0	no induc	1	no CS	0	0	0	0	0	3130	7.3	10	0	NA	NA	NA	0	NA	16	1	0	0	0	0	0	0	0	0	0	0	0	0	0	0
37.5918	23	0	1	0	0	0	0	0	40.2857	1	1	1	0	no induc	1	no CS	0	0	0	0	0	3420	7.35	10	0	NA	NA	NA	0	NA	17	0	0	0	0	0	0	0	0	0	0	0	0	0	0	0
23.6137	19	0	0	0	0	0	0	0	40.5714	1	1	1	0	no induc	1	no CS	0	0	0	0	0	3610	7.43	10	0	NA	NA	NA	0	NA	12	0	0	0	0	0	0	0	0	0	0	0	0	0	0	0
29.8712	21	0	0	0	0	0	0	0	39.5714	1	1	1	0	no induc	1	no CS	0	0	0	0	0	3530	7.333	10	0	NA	NA	NA	0	NA	17	0	0	0	0	0	0	0	0	0	0	0	0	0	0	0
24.0658	20	0	1	0	0	0	0	0	40	1	1	1	0	no induc	1	no CS	0	0	0	0	0	3695	7.4	10	0	NA	NA	NA	0	NA	22	0	0	0	0	0	0	0	0	0	0	0	0	0	0	0
30.2192	21	0	0	0	0	0	0	0	39.7143	1	1	1	0	no induc	1	no CS	0	0	0	0	0	3030	7.25	10	0	NA	NA	NA	0	NA	16	0	0	0	0	0	0	0	0	0	0	0	0	0	0	0
27.5671	30	0	1	0	0	0	0	0	38.7143	1	1	1	0	no induc	1	no CS	0	0	0	0	0	3035	7.34	10	0	NA	NA	NA	0	NA	7	0	0	0	0	0	0	0	0	0	0	0	0	0	0	0
33.2	34	1	0	0	0	0	0	0	41.1429	1	1	0	1	foetal	1	no CS	0	0	1	0	0	3730	7.33	10	0	NA	NA	NA	0	NA	4	0	1	0	0	0	0	0	0	0	0	0	0	0	0	0
24.2329	20	0	0	0	0	0	0	0	39.1429	1	1	0	1	RPM	1	no CS	0	0	0	0	0	3230	7.34	10	0	NA	NA	NA	0	NA	18	0	0	0	0	0	0	0	0	0	0	0	0	0	0	0
42.9699	23	0	1	1	1	0	0	0	39.1429	1	1	0	0	no induc	2	Maternal	0	0	0	0	0	4170	7.32	10	0	NA	NA	NA	0	1	23	0	0	0	0	0	0	0	0	0	0	0	0	0	0	0
33.5068	19	1	1	0	0	0	0	0	41	1	1	1	0	no induc	1	no CS	0	0	0	0	0	3020	7.32	10	0	NA	NA	NA	0	NA	16	0	0	0	0	0	0	0	0	0	0	0	0	0	0	0
28.5644	23	0	1	0	0	0	0	0	39.7143	1	1	1	0	no induc	1	no CS	0	0	0	0	0	2980	7.43	10	0	NA	NA	NA	0	NA	16	0	0	0	0	0	0	0	0	0	0	0	0	0	0	0
25.9233	23	0	1	1	0	0	0	0	39.5714	1	1	1	0	no induc	1	no CS	0	0	0	0	0	2970	7.31	10	0	NA	NA	NA	0	1	1	0	0	0	0	0	0	0	0	0	0	0	0	0	0	0
37.2274	23	0	0	0	0	0	0	0	40.1429	1	1	1	0	no induc	1	no CS	0	0	0	0	0	3820	7.41	10	0	NA	NA	NA	0	NA	3	0	0	0	0	0	0	0	0	0	0	0	0	0	0	0
34.3342	20	0	0	0	0	0	0	0	39.7143	1	1	1	0	no induc	1	no CS	0	0	0	0	0	3010	7.32	10	0	NA	NA	NA	0	NA	13	0	0	0	0	0	0	0	0	0	0	0	0	0	0	0
28.2192	24	0	0	0	0	0	0	0	38.1429	1	1	0	1	RPM	1	no CS	0	0	0	0	0	3175	7.33	10	0	NA	NA	NA	0	NA	15	0	0	0	0	0	0	0	0	0	0	0	0	0	0	0
31.0219	20	0	0	0	0	0	0	0	41.1429	1	1	1	0	no induc	1	no CS	0	0	0	0	0	4055	7.26	10	0	NA	NA	NA	0	NA	15	0	0	0	0	0	0	0	0	0	0	0	0	0	0	0
23.9288	23	0	0	0	0	0	0	0	40	1	1	1	0	no induc	1	no CS	0	0	0	0	0	3160	7.297	10	0	NA	NA	NA	0	NA	17	0	0	0	0	0	0	0	0	0	0	0	0	0	0	0
22.7151	20	0	0	0	0	0	0	0	41.5714	1	1	1	0	no induc	3	Arrest of labor	0	0	0	0	0	3450	7.268	6	2	NA	NA	NA	0	NA	9	0	0	0	0	0	0	0	0	0	0	0	0	0	0	0
23.0904	23	0	0	0	0	0	0	0	40.7143	1	1	1	0	no induc	1	no CS	0	0	0	0	0	3665	7.29	10	0	NA	NA	NA	0	NA	28	0	0	0	0	0	0	0	0	0	0	0	0	0	0	0
33.663	24	0	0	0	0	0	0	0	39	1	1	1	0	no induc	1	no CS	0	0	0	0	0	3400	7.35	10	0	NA	NA	NA	0	NA	7	0	0	0	0	0	0	0	0	0	0	0	0	0	0	0
28.2575	24	NA	1	1	0	0	0	0	40.7143	1	1	1	0	no induc	1	no CS	0	0	0	0	0	4070	7.29	10	0	NA	NA	NA	0	1	13	0	0	0	0	0	0	0	0	0	0	0	0	0	0	0
26.0822	22	0	0	0	0	0	0	0	38.7143	1	1	0	1	RPM	3	Arrest of labor	0	0	0	0	0	3355	7.33	10	0	NA	NA	NA	0	NA	23	0	0	0	0	0	0	0	0	0	0	0	0	0	0	0
32.126	23	NA	1	0	0	0	0	0	36.2857	1	2	1	0	no induc	1	no CS	1	0	0	0	0	2440	7.43	10	0	2240	7.39	10	0	NA	10	0	0	0	0	0	0	0	0	0	0	0	0	0	0	0
27.0932	19	0	1	0	0	0	0	0	38.4286	1	1	1	0	no induc	1	no CS	0	0	0	0	0	3450	7.24	10	0	NA	NA	NA	0	NA	9	0	0	0	0	0	0	0	0	0	0	0	0	0	0	0
43.1041	22	1	1	0	0	0	0	0	41.5714	1	1	0	1	no induc	1	no CS	0	0	0	0	0	3390	7.3	10	0	NA	NA	NA	0	NA	17	0	0	0	0	0	0	0	0	0	0	0	0	0	0	0
40.5479	19	0	1	1	0	0	0	0	39.1429	1	1	0	0	no induc	2	Cesarean scar	0	0	0	0	0	3580	7.43	10	0	NA	NA	NA	0	3	14	0	0	0	0	0	0	0	0	0	0	0	0	0	0	0
31.1151	23	NA	1	1	0	0	0	0	36.1429	1	1	1	0	no induc	1	no CS	0	0	0	0	1	1880	7.34	10	1	NA	NA	NA	0	1	2	0	0	0	0	0	0	0	0	0	0	0	0	0	0	0
34.9534	32	1	1	1	0	0	0	0	40.7143	1	1	1	0	no induc	1	no CS	0	0	0	0	0	3990	7.39	10	0	NA	NA	NA	0	1	14	0	0	0	0	0	0	0	0	0	0	0	0	0	0	0
36.1425	23	1	1	0	0	0	0	0	39.4286	1	1	1	0	no induc	1	no CS	0	0	0	0	0	3400	7.3	10	0	NA	NA	NA	0	NA	13	0	0	0	0	0	0	0	0	0	0	0	0	0	0	0
19.7644	21	0	0	0	0	0	0	0	41.5714	1	1	1	0	no induc	1	no CS	0	0	0	0	0	3145	7.23	10	0	NA	NA	NA	0	NA	17	0	0	0	0	0	0	0	0	0	0	0	0	0	0	0
27.9945	22	0	1	0	0	0	0	0	38.5714	1	1	1	0	no induc	1	no CS	0	0	0	0	0	3010	7.36	10	0	NA	NA	NA	0	NA	4	0	0	0	0	0	0	0	0	0	0	0	0	0	0	0
36.7205	20	0	1	1	0	0	0	0	38.2857	1	1	1	0	no induc	1	no CS	0	0	0	0	0	3005	7.34	10	0	NA	NA	NA	0	1	8	0	0	0	0	0	0	0	0	0	0	0	0	0	0	0
31.1753	40	0	1	0	0	0	0	0	40	1	1	0	1	foetal	1	no CS	0	0	0	0	0	3350	7.383	10	0	NA	NA	NA	0	NA	-4	0	0	0	0	0	0	0	0	0	0	0	0	0	0	0
42.1808	19	0	1	1	0	0	0	0	41.1429	1	1	1	0	no induc	1	no CS	0	0	0	0	0	3635	7.26	10	0	NA	NA	NA	0	1	12	0	0	0	0	0	0	0	0	0	0	0	0	0	0	0
34.0658	21	0	1	0	0	0	0	0	40.2857	1	1	0	1	RPM	1	no CS	0	0	0	0	0	4385	7.18	10	0	NA	NA	NA	0	NA	17	0	0	0	0	0	0	0	0	0	0	0	0	0	0	0
27.7397	22	0	0	0	0	0	0	0	39	1	1	1	0	no induc	1	no CS	0	0	0	0	0	2675	7.2	10	0	NA	NA	NA	0	NA	14	0	0	0	0	0	0	0	0	0	0	0	0	0	0	0
34.9014	19	0	0	0	0	0	0	0	37.2857	1	1	0	1	foetal	1	no CS	0	0	0	0	1	1895	7.32	10	1	NA	NA	NA	0	NA	17	0	0	0	0	0	0	0	0	0	0	0	0	0	0	0
30.663	21	0	0	0	0	0	0	0	40.7143	1	1	1	0	no induc	1	no CS	0	0	0	0	0	3150	7.38	10	0	NA	NA	NA	0	NA	18	0	0	0	0	0	0	0	0	0	0	0	0	0	0	0
38.4274	19	0	1	0	0	0	0	0	39.2857	1	1	1	0	no induc	1	no CS	0	0	0	0	0	3070	7.47	10	0	NA	NA	NA	0	NA	10	0	0	0	0	0	0	0	0	0	0	0	0	0	0	0
31.7973	21	0	0	0	0	0	0	0	40.1429	1	1	1	0	no induc	1	no CS	0	0	0	0	0	3580	7.2	10	0	NA	NA	NA	0	NA	8	0	0	0	0	0	0	0	0	0	0	0	0	0	0	0
30.4384	22	0	1	0	0	0	0	0	41.1429	1	1	1	0	no induc	1	no CS	0	0	0	0	0	3925	7.32	10	0	NA	NA	NA	0	NA	14	0	0	0	0	0	0	0	0	0	0	0	0	0	0	0
37.9945	33	0	1	0	0	0	0	0	40.1429	1	1	1	0	no induc	1	no CS	0	0	0	0	0	3415	7.37	10	0	NA	NA	NA	0	NA	30	0	0	0	0	0	0	0	0	0	0	0	0	0	0	0
34.1808	21	0	1	1	0	0	0	0	40.7143	1	1	1	0	no induc	1	no CS	0	0	0	0	0	4220	7.29	10	0	NA	NA	NA	0	1	20	0	0	0	0	0	0	0	0	0	0	0	0	0	0	0
28.726	34	0	1	0	0	0	1	0	39.7143	1	1	0	1	foetal	1	no CS	0	0	0	0	0	3830	7.27	10	0	NA	NA	NA	0	NA	13	1	0	0	0	0	0	0	0	0	0	0	0	0	0	0
35.6575	21	0	1	0	0	0	0	0	40.8571	1	1	1	0	no induc	1	no CS	0	1	0	0	0	3710	7.28	10	0	NA	NA	NA	0	NA	0	0	0	0	0	0	0	0	0	0	0	0	0	0	0	0
31.926	23	0	1	1	0	0	0	0	41.7143	1	1	1	0	no induc	1	no CS	0	0	0	0	0	3655	7.37	10	0	NA	NA	NA	0	1	24	0	0	0	0	0	0	0	0	0	0	0	0	0	0	0
24.1151	22	0	0	0	0	0	0	0	40.4286	1	1	1	0	no induc	1	no CS	0	0	0	0	0	3885	7.34	10	0	NA	NA	NA	0	NA	30	0	0	0	0	0	0	0	0	0	0	0	0	0	0	0
37.4767	20	0	0	0	0	0	0	0	40	1	1	0	1	foetal	1	no CS	0	0	0	0	0	3345	7.31	10	0	NA	NA	NA	0	NA	19	0	0	0	0	0	0	0	0	0	0	0	0	0	0	0
36.537	21	0	0	0	0	0	0	0	40.8571	1	1	1	0	no induc	1	no CS	0	0	0	0	0	3430	7.4	10	0	NA	NA	NA	0	NA	4	0	0	0	0	0	0	0	0	0	0	0	0	0	0	0
34.4164	24	NA	1	0	0	0	0	0	39.8571	2	2	1	0	no induc	3	Abnormal fetal heart rate	0	0	0	0	1	2525	7.05	10	0	2760	7.35	10	0	NA	13	0	0	0	0	0	0	0	0	0	0	0	0	0	0	0
32.1808	22	0	1	0	0	0	0	0	39.8571	1	1	1	0	no induc	1	no CS	0	0	0	0	0	3555	7.35	10	0	NA	NA	NA	0	NA	10	0	0	0	0	0	0	0	0	0	0	0	0	0	0	0
31.9096	21	0	1	0	0	0	0	0	39.7143	1	1	1	0	no induc	1	no CS	0	0	0	0	0	3770	7.39	10	0	NA	NA	NA	0	NA	21	0	0	0	0	0	0	0	0	0	0	0	0	0	0	0
25.2877	35	0	1	0	0	0	0	0	39.5714	1	1	0	1	no induc	1	no CS	0	0	0	0	0	2910	7.4	10	0	NA	NA	NA	0	NA	0	1	0	0	0	0	0	0	0	0	0	0	0	0	0	0
30.7836	20	0	1	0	0	0	0	0	39.1429	1	1	1	0	no induc	1	no CS	0	0	0	0	0	3140	7.3	10	0	NA	NA	NA	0	NA	11	0	0	0	0	0	0	0	0	0	0	0	0	0	0	0
27.9836	21	0	0	0	0	0	0	0	39.5714	1	1	1	0	no induc	1	no CS	0	0	0	0	0	3510	7.33	10	0	NA	NA	NA	0	NA	18	1	0	0	0	0	0	0	0	0	0	0	0	0	0	0
24.0548	23	0	1	0	0	0	0	0	40.4286	1	1	1	0	no induc	1	no CS	0	0	0	0	0	3730	7.4	10	0	NA	NA	NA	0	NA	2	0	0	0	0	0	0	0	0	0	0	0	0	0	0	0
29.5945	21	0	0	0	0	0	0	0	38.8571	1	1	1	0	no induc	1	no CS	0	0	0	0	0	3180	7.32	10	0	NA	NA	NA	0	NA	7	0	0	0	0	0	0	0	0	0	0	0	0	0	0	0
33.611	23	0	0	0	0	0	0	0	41.2857	1	1	1	0	no induc	1	no CS	0	0	0	0	0	3000	7.43	10	0	NA	NA	NA	0	NA	18	0	0	0	0	0	0	0	0	0	0	0	0	0	0	0
30.1151	19	0	0	0	0	0	0	0	39	1	1	0	1	RPM	1	no CS	0	0	0	0	0	2680	7.32	10	0	NA	NA	NA	0	NA	13	0	0	0	0	0	0	0	0	0	0	0	0	0	0	0
33.1178	22	0	1	0	0	0	0	0	40.1429	1	1	1	0	no induc	1	no CS	0	0	0	0	0	3985	7.31	10	0	NA	NA	NA	0	NA	13	1	0	0	0	0	0	0	0	0	0	0	0	0	0	0
35.3205	22	1	1	0	0	0	0	0	40.2857	1	1	1	0	no induc	1	no CS	0	0	0	0	0	3250	7.42	10	0	NA	NA	NA	0	NA	10	0	0	0	0	0	0	0	0	0	0	0	0	0	0	0
30.8877	20	0	0	0	0	0	0	0	33.5714	2	2	1	0	no induc	3	Abnormal fetal heart rate	0	1	0	0	0	1750	7.29	8	1	1650	7.31	9	1	NA	10	0	0	0	0	0	0	0	0	0	0	0	0	0	0	0
27.8685	24	1	0	0	0	0	0	0	38.1429	1	1	1	0	no induc	1	no CS	0	0	0	0	0	2680	7.31	10	0	NA	NA	NA	0	NA	14	1	0	0	0	0	0	0	0	0	0	0	0	0	0	0
32.8548	20	0	0	0	0	0	0	0	39.4286	1	1	1	0	no induc	1	no CS	0	0	0	0	0	2665	7.36	10	0	NA	NA	NA	0	NA	10	0	0	0	0	0	0	0	0	0	0	0	0	0	0	0
30.6219	19	0	1	1	0	0	0	0	38.2857	2	1	1	0	no induc	1	no CS	0	0	0	0	0	3445	7.46	10	0	NA	NA	NA	0	1	15	0	0	0	0	0	0	0	0	0	0	0	0	0	0	0
26.0466	22	0	0	0	0	0	0	0	37.7143	1	1	0	1	Maternal	1	no CS	0	0	0	0	0	2510	7.4	10	0	NA	NA	NA	0	NA	6	0	0	0	0	0	0	0	0	0	0	0	0	0	0	1
41.211	20	0	1	0	0	0	0	0	40.2857	1	1	1	0	no induc	1	no CS	0	0	0	0	0	3415	NA	10	0	NA	NA	NA	0	NA	8	0	0	0	0	0	0	0	0	0	0	0	0	0	0	0
31.9671	20	1	1	0	0	0	0	0	39.7143	1	1	1	0	no induc	1	no CS	0	0	0	0	0	3410	7.16	10	0	NA	NA	NA	0	NA	18	0	0	0	0	0	0	0	0	0	0	0	0	0	0	0
30.8329	22	0	0	0	0	0	0	0	40.7143	1	1	1	0	no induc	1	no CS	0	0	1	0	0	3510	7.29	10	0	NA	NA	NA	0	NA	11	0	1	0	0	0	0	0	0	0	0	0	0	0	0	0
37.537	24	0	1	0	0	0	1	0	40.7143	1	1	0	1	RPM	1	no CS	0	0	0	0	0	4075	7.36	10	0	NA	NA	NA	0	NA	6	1	0	0	0	0	0	0	0	0	0	0	0	0	0	0
29.937	21	0	0	0	0	0	0	0	41	1	1	1	0	no induc	1	no CS	0	0	0	0	0	3675	7.05	10	0	NA	NA	NA	0	NA	14	0	0	0	0	0	0	0	0	0	0	0	0	0	0	0
27.2932	22	1	1	1	0	0	0	0	40.5714	1	1	0	1	no induc	1	no CS	0	0	0	0	0	2985	7.348	10	0	NA	NA	NA	0	1	10	0	0	0	0	0	0	0	0	0	0	0	0	0	0	0
36.2329	19	0	1	0	0	0	0	0	41.4286	1	1	1	0	no induc	1	no CS	0	0	0	0	0	3580	7.35	10	0	NA	NA	NA	0	NA	13	0	0	0	0	0	0	0	0	0	0	0	0	0	0	0
26.0685	19	0	0	0	0	0	0	0	39	1	1	1	0	no induc	1	no CS	0	0	0	0	0	2695	7.285	10	0	NA	NA	NA	0	NA	2	0	0	0	0	0	0	0	0	0	0	0	0	0	0	0
26.1699	20	0	0	0	0	0	0	0	40.4286	1	1	0	1	foetal	3	Maternal	0	0	0	0	0	2965	7.21	9	0	NA	NA	NA	0	NA	11	0	0	0	0	0	0	0	0	0	0	0	0	0	0	0
29.5068	20	0	0	0	0	0	0	0	40	1	1	1	0	no induc	1	no CS	0	0	0	0	0	3170	7.23	10	0	NA	NA	NA	0	NA	11	0	0	0	0	0	0	0	0	0	0	0	0	0	0	0
42.3589	20	0	1	1	0	0	0	0	40.4286	1	1	1	0	no induc	1	no CS	0	0	0	0	0	3830	7.42	10	0	NA	NA	NA	0	1	23	0	0	0	0	0	0	0	0	0	0	0	0	0	0	0
40.2192	36	0	1	1	0	0	0	0	40.5714	1	1	0	1	foetal	1	no CS	0	0	0	0	0	2940	7.43	10	0	NA	NA	NA	0	1	-1	0	0	0	0	0	0	0	0	0	0	0	0	0	0	0
25.9945	20	0	0	0	0	0	0	0	41.4286	1	1	1	0	no induc	1	no CS	0	0	0	0	0	3320	7.23	10	0	NA	NA	NA	0	NA	18	0	0	0	0	0	0	0	0	0	0	0	0	0	0	0
36.5096	19	0	1	0	0	0	0	0	41	1	1	1	0	no induc	1	no CS	0	0	0	0	0	3760	7.058	10	0	NA	NA	NA	0	NA	7	0	0	0	0	0	0	0	0	0	0	0	0	0	0	0
33.6822	24	NA	0	0	0	0	0	0	39.7143	1	1	1	0	no induc	1	no CS	0	0	0	0	0	4070	7.4	10	0	NA	NA	NA	0	NA	20	0	0	0	0	0	0	0	0	0	0	0	0	0	0	0
31.7973	19	0	0	0	0	0	0	0	40.4286	1	1	1	0	no induc	1	no CS	0	0	0	0	0	3230	7.38	10	0	NA	NA	NA	0	NA	14	0	0	0	0	0	0	0	0	0	0	0	0	0	0	0
42.1863	21	0	1	1	0	0	0	0	39.7143	1	1	1	0	no induc	1	no CS	0	0	0	0	0	2780	7.41	10	0	NA	NA	NA	0	1	13	0	0	0	0	0	0	0	0	0	0	0	0	0	0	0
25.1836	31	0	1	0	0	0	0	0	39.4286	1	1	1	0	no induc	1	no CS	0	0	0	0	0	3690	7.31	10	0	NA	NA	NA	0	NA	8	0	0	0	0	0	0	0	0	0	0	0	0	0	0	0
26.7863	21	NA	0	0	0	0	0	0	40.2857	1	1	1	0	no induc	1	no CS	0	0	0	0	0	3640	7.36	10	0	NA	NA	NA	0	NA	15	0	0	0	0	0	0	0	0	0	0	0	0	0	0	0
34.7479	19	0	0	0	0	0	0	0	37.4286	1	1	1	0	no induc	1	no CS	0	0	0	0	0	3015	7.25	10	0	NA	NA	NA	0	NA	10	1	0	0	0	0	0	0	0	0	0	0	0	0	0	0
35.6904	19	0	0	0	0	0	0	0	39.1429	1	1	1	0	no induc	1	no CS	0	0	0	0	0	2655	7.26	10	0	NA	NA	NA	0	NA	9	0	0	0	0	0	0	0	0	0	0	0	0	0	0	0
32.7151	22	0	0	0	0	0	0	0	36.5714	1	1	1	0	no induc	1	no CS	0	0	0	0	0	3110	7.26	10	1	NA	NA	NA	0	NA	NA	0	0	0	0	0	0	0	0	0	0	0	0	0	0	0
30.4466	19	0	1	0	0	0	0	0	34.5714	1	1	1	0	no induc	1	no CS	0	1	0	0	0	2390	7.36	10	2	NA	NA	NA	0	NA	10	0	0	0	0	0	0	0	0	0	0	0	0	0	0	0
38.8219	19	0	0	0	0	0	0	0	39.4286	1	1	0	1	RPM	3	Arrest of labor	0	0	0	0	0	3270	7.35	10	0	NA	NA	NA	0	NA	18	0	0	0	0	0	0	0	0	0	0	0	0	0	0	0
28.2438	24	NA	1	0	0	0	0	0	39.1429	1	1	0	1	no induc	1	no CS	0	0	0	0	0	3465	NA	10	0	NA	NA	NA	0	NA	16	0	0	0	0	0	0	0	0	0	0	0	0	0	0	0
29.2027	22	0	0	0	0	0	0	0	39.4286	1	1	1	0	no induc	3	Abnormal fetal heart rate	0	0	0	0	0	3620	7.31	10	0	NA	NA	NA	0	NA	14	0	0	0	0	0	0	0	0	0	0	0	0	0	0	0
39.0767	19	0	1	0	0	0	0	0	39.2857	1	1	1	0	no induc	1	no CS	0	0	0	0	0	3220	7.4	10	0	NA	NA	NA	0	NA	15	0	0	0	0	0	0	0	0	0	0	0	0	0	0	0
35.4575	22	NA	1	0	0	0	0	0	39.4286	1	1	1	0	no induc	1	no CS	0	0	0	0	0	3885	7.34	10	0	NA	NA	NA	0	NA	13	0	0	0	0	0	0	0	0	0	0	0	0	0	0	0
32.0055	20	0	1	0	0	0	0	0	39.2857	1	1	1	0	no induc	1	no CS	0	0	0	0	0	3945	7.26	10	0	NA	NA	NA	0	NA	10	0	0	0	0	0	0	0	0	0	0	0	0	0	0	0
33.6082	20	0	0	0	0	0	0	0	37.5714	1	1	0	1	RPM	1	no CS	0	0	0	0	0	2445	7.39	10	3	NA	NA	NA	0	NA	12	0	0	0	0	0	0	0	0	0	0	0	0	0	0	0
27.9671	22	0	1	0	0	0	0	0	40.5714	1	1	1	0	no induc	1	no CS	0	0	0	0	0	3580	7.34	10	0	NA	NA	NA	0	NA	15	0	0	0	0	0	0	0	0	0	0	0	0	0	0	0
38.7507	21	0	0	0	0	0	0	0	37.2857	1	1	1	0	no induc	1	no CS	0	0	0	0	0	2675	7.27	10	0	NA	NA	NA	0	NA	9	0	0	0	0	0	0	0	0	0	0	0	0	0	0	0
34.5671	19	0	0	0	0	0	0	0	42	1	1	0	1	RPM	1	no CS	0	0	0	0	0	3650	7.27	10	0	NA	NA	NA	0	NA	14	0	0	0	0	0	0	0	0	0	0	0	0	0	0	0
40.6548	23	0	1	0	0	0	0	0	39.8571	1	1	1	0	no induc	1	no CS	0	0	0	0	0	3260	7.39	10	0	NA	NA	NA	0	NA	6	0	0	0	0	0	0	0	0	0	0	0	0	0	0	0
34.1288	20	0	0	0	0	0	0	0	41.2857	1	1	0	1	RPM	1	no CS	0	0	0	0	0	2855	7.14	10	0	NA	NA	NA	0	NA	14	0	0	0	0	0	0	0	0	0	0	0	0	0	0	0
30.5589	19	0	0	0	0	0	0	0	40.1429	1	1	1	0	no induc	1	no CS	0	0	0	0	0	2780	7.34	10	0	NA	NA	NA	0	NA	13	0	0	0	0	0	0	0	0	0	0	0	0	0	0	0
26.8521	22	0	0	0	0	0	0	0	38.5714	1	1	1	0	no induc	1	no CS	0	0	0	0	0	3450	7.296	10	0	NA	NA	NA	0	NA	14	1	0	0	0	0	0	0	0	0	0	0	0	0	0	0
41.8959	21	0	1	0	0	0	0	0	37.4286	1	1	1	0	no induc	1	no CS	0	0	0	0	0	2785	7.38	10	0	NA	NA	NA	0	NA	10	0	0	0	0	0	0	0	0	0	0	0	0	0	0	0
24.7123	20	0	1	0	0	0	0	0	41	1	1	1	0	no induc	1	no CS	0	0	0	0	0	3660	7.31	10	0	NA	NA	NA	0	NA	11	0	0	0	0	0	0	0	0	0	0	0	0	0	0	0
37.474	30	0	1	0	0	0	0	0	40.4286	1	1	0	1	no induc	1	no CS	0	0	0	0	0	4310	7.28	10	0	NA	NA	NA	0	NA	10	0	0	0	0	0	0	0	0	0	0	0	0	0	0	0
26.0521	24	0	0	0	0	0	0	0	42.2857	1	1	0	1	RPM	1	no CS	0	0	0	0	0	3805	7.37	10	0	NA	NA	NA	0	NA	6	0	0	0	0	0	0	0	0	0	0	0	0	0	0	0
44.3315	19	0	0	0	0	0	0	0	42	1	1	0	1	term	1	no CS	0	0	0	0	0	3105	7.29	10	0	NA	NA	NA	0	NA	5	1	0	0	0	0	0	0	0	0	0	0	0	0	0	0
31.8466	23	1	1	0	0	0	0	0	40.8571	1	1	1	0	no induc	1	no CS	0	0	0	0	0	2860	7.12	10	0	NA	NA	NA	0	NA	10	0	0	0	0	0	0	0	0	0	0	0	0	0	0	0
33.8959	24	0	0	0	0	0	0	0	38.5714	1	1	0	1	RPM	1	no CS	0	0	0	0	0	3650	7.4	10	0	NA	NA	NA	0	NA	17	0	0	0	0	0	0	0	0	0	0	0	0	0	0	0
27.4247	30	0	1	0	0	0	0	0	41.1429	1	1	1	0	no induc	1	no CS	0	0	0	0	0	4265	7.13	10	0	NA	NA	NA	0	NA	10	0	0	0	0	3	0	0	0	0	0	0	0	0	0	0
36.1918	23	0	0	0	1	0	0	0	41.8571	1	1	0	1	term	3	Arrest of labor	0	0	0	0	0	3985	7.34	10	0	NA	NA	NA	0	NA	12	0	0	0	0	0	0	0	0	0	0	0	0	0	0	0
27.2384	19	0	1	0	0	0	0	0	40.8571	1	1	1	0	no induc	1	no CS	0	0	0	0	0	3500	7.35	10	0	NA	NA	NA	0	NA	9	0	0	0	0	0	0	0	0	0	0	0	0	0	0	0
29.1918	20	0	1	0	0	0	0	0	40.4286	1	1	1	0	no induc	1	no CS	0	0	0	0	0	3310	7.24	10	0	NA	NA	NA	0	NA	11	0	0	0	0	0	0	0	0	0	0	0	0	0	0	0
34.8164	30	0	1	1	0	0	0	0	39.5714	1	1	1	0	no induc	1	no CS	0	0	0	0	0	3560	7.35	10	0	NA	NA	NA	0	1	10	0	0	0	0	0	0	0	0	0	0	0	0	0	0	0
30.1945	24	0	1	0	0	0	0	0	40.7143	1	1	0	1	no induc	1	no CS	0	0	0	0	0	3805	7.331	10	0	NA	NA	NA	0	NA	18	0	0	0	0	0	0	0	0	0	0	0	0	0	0	0
33.7288	19	0	0	0	0	0	0	0	39.2857	1	1	1	0	no induc	1	no CS	0	0	0	0	0	4065	7.32	8	2	NA	NA	NA	0	NA	20	0	0	0	0	0	0	0	0	0	0	0	0	0	0	0
30.9753	22	1	1	0	0	0	0	0	41.1429	1	1	1	0	no induc	1	no CS	0	0	0	0	0	3090	7.17	10	0	NA	NA	NA	0	NA	12	0	0	0	0	0	0	0	0	0	0	0	0	0	0	0
41.474	23	0	0	0	0	0	0	0	39.7143	1	1	1	0	no induc	3	Abnormal fetal heart rate	0	0	0	0	0	3155	7.26	9	0	NA	NA	NA	0	NA	10	0	0	0	0	0	0	0	0	0	0	0	0	0	0	0
21.9863	22	0	1	0	0	0	0	0	39.8571	1	1	1	0	no induc	1	no CS	0	0	0	0	0	3070	7.33	10	0	NA	NA	NA	0	NA	11	1	0	0	0	0	0	0	0	0	0	0	0	0	0	0
36.0055	20	NA	1	0	0	0	0	0	40.2857	1	1	1	0	no induc	1	no CS	0	0	0	0	0	3220	7.32	10	0	NA	NA	NA	0	NA	11	0	0	0	0	0	0	0	0	0	0	0	0	0	0	0
31.3425	23	0	0	0	0	0	0	0	40.5714	1	1	1	0	no induc	1	no CS	0	0	0	0	0	3770	7.25	10	0	NA	NA	NA	0	NA	11	0	0	0	0	0	0	0	0	0	0	0	0	0	0	0
36.8877	22	0	1	0	0	0	0	0	39.7143	1	1	1	0	no induc	1	no CS	0	0	0	0	0	3520	7.41	10	0	NA	NA	NA	0	NA	8	0	0	0	0	0	0	0	0	0	0	0	0	0	0	0
24.4575	32	0	1	0	0	0	0	0	39	1	1	1	0	no induc	1	no CS	0	0	0	0	0	2850	7.31	10	0	NA	NA	NA	0	NA	1	1	0	0	0	0	0	0	0	0	0	0	0	0	0	0
37.3452	21	NA	1	0	0	0	0	0	35.4286	2	2	0	1	RPM	1	no CS	1	1	0	0	0	2145	7.35	10	1	2570	7.38	10	1	NA	25	0	0	0	0	0	0	0	0	0	0	0	0	0	0	0
30.8877	21	0	1	0	0	0	0	0	39.5714	1	1	1	0	no induc	1	no CS	0	0	0	0	0	3950	7.31	10	0	NA	NA	NA	0	NA	12	0	0	0	0	0	0	0	0	0	0	0	0	0	0	0
32.7534	20	0	1	0	0	0	0	0	40.7143	1	1	1	0	no induc	1	no CS	0	0	0	0	0	3590	7.27	10	0	NA	NA	NA	0	NA	12	0	0	0	0	0	0	0	0	0	0	0	0	0	0	0
34.8959	19	0	1	0	0	0	0	0	41.2857	1	1	1	0	no induc	1	no CS	0	0	0	0	0	2965	7.32	10	0	NA	NA	NA	0	NA	11	0	0	0	0	0	0	0	0	0	0	0	0	0	0	0
31.3233	20	0	0	0	0	0	0	0	39.2857	1	2	0	1	no induc	1	no CS	0	0	0	0	0	3005	7.4	10	0	3100	7.33	10	0	NA	16	0	0	0	0	0	0	0	0	0	0	0	0	0	0	0
30.8959	20	0	0	0	0	0	0	0	39.7143	1	1	1	0	no induc	1	no CS	0	0	0	0	0	2775	7.17	10	0	NA	NA	NA	0	NA	13	0	0	0	0	0	0	0	0	0	0	0	0	0	0	0
30.8712	19	0	0	0	0	0	0	0	40	1	1	1	0	no induc	1	no CS	0	0	0	0	0	3110	7.34	10	0	NA	NA	NA	0	NA	8	0	0	0	0	0	0	0	0	0	0	0	0	0	0	0
25.126	24	0	1	0	0	0	0	0	39.5714	1	1	1	0	no induc	1	no CS	0	0	0	0	0	4230	7.38	10	0	NA	NA	NA	0	NA	14	0	0	0	0	0	0	0	0	0	0	0	0	0	0	0
28.2959	20	1	0	0	0	0	0	0	38.7143	1	1	1	0	no induc	1	no CS	0	0	0	0	0	2885	7.34	10	0	NA	NA	NA	0	NA	20	0	0	0	0	0	0	0	0	0	0	0	0	0	0	0
23.4959	34	0	0	0	0	0	0	0	40.5714	1	1	1	0	no induc	1	no CS	0	0	0	0	0	3930	7.3	10	0	NA	NA	NA	0	NA	NA	0	0	0	0	0	0	0	0	0	0	0	0	0	0	0
29.7836	22	0	1	0	0	0	0	0	38.4286	1	1	0	1	foetal	1	no CS	0	0	0	0	0	3510	7.36	10	0	NA	NA	NA	0	NA	12	0	0	0	0	0	0	0	0	0	0	0	0	0	0	0
32.9671	21	0	1	0	0	0	0	0	38.5714	1	1	0	1	RPM	1	no CS	0	0	0	0	0	3440	7.29	10	0	NA	NA	NA	0	NA	9	0	0	0	0	0	0	0	0	0	0	0	0	0	0	0
32.7151	22	0	0	0	0	0	0	0	39.4286	1	1	0	1	RPM	3	Arrest of labor	0	0	0	0	0	3420	7.41	10	0	NA	NA	NA	0	NA	22	0	0	0	0	0	0	0	0	0	0	0	0	0	0	0
33.0219	22	NA	0	0	0	0	0	0	39.1429	1	1	0	1	RPM	1	no CS	0	0	1	0	0	3815	7.24	10	0	NA	NA	NA	0	NA	12	0	1	0	0	0	0	0	0	0	0	0	0	0	0	0
30.2822	24	0	1	0	0	0	0	0	41	1	1	1	0	no induc	1	no CS	0	0	0	0	0	4245	7.27	9	0	NA	NA	NA	0	NA	8	0	0	0	0	0	0	0	0	0	0	0	0	0	0	0
37.0548	23	0	1	1	0	0	0	0	41.1429	1	1	1	0	no induc	1	no CS	0	0	0	0	0	3820	7.28	10	0	NA	NA	NA	0	1	14	0	0	0	0	0	0	0	0	0	0	0	0	0	0	0
28.5918	20	NA	0	0	0	0	0	0	39	1	1	0	1	RPM	1	no CS	0	0	0	0	0	3345	7.28	10	0	NA	NA	NA	0	NA	11	0	0	0	0	0	0	0	0	0	0	0	0	0	0	0
38.1041	22	0	0	0	0	1	0	0	38.7143	1	1	0	1	foetal	1	no CS	0	0	1	0	0	3045	7.3	9	1	NA	NA	NA	0	NA	12	0	0	1	0	0	0	0	0	0	0	0	0	0	0	0
35.0877	24	0	1	0	0	0	0	0	39.1429	1	1	1	0	no induc	1	no CS	0	0	0	0	0	3185	7.45	10	0	NA	NA	NA	0	NA	10	0	0	0	0	0	0	0	0	0	0	0	0	0	0	0
35.4192	21	0	1	0	0	0	0	0	38.8571	1	1	1	0	no induc	1	no CS	0	0	0	0	0	3300	7.28	10	0	NA	NA	NA	0	NA	17	0	0	0	0	0	0	0	0	0	0	0	0	0	0	0
21.1452	30	0	0	0	0	0	0	0	41	2	1	1	0	no induc	1	no CS	0	0	0	0	0	3240	7.32	10	0	NA	NA	NA	0	NA	4	0	0	0	0	0	0	0	0	0	0	0	0	0	0	0
29.8712	21	0	0	0	0	0	0	0	40.7143	1	1	1	0	no induc	1	no CS	0	0	0	0	0	3535	7.23	10	0	NA	NA	NA	0	NA	14	0	0	0	0	0	0	0	0	0	0	0	0	0	0	0
32.5589	31	0	1	0	0	0	0	0	41.8571	2	1	1	0	no induc	3	Placenta malposition	0	0	0	0	0	3730	7.09	10	0	NA	NA	NA	0	NA	0	0	0	0	0	0	0	0	0	0	0	0	0	0	0	0
28.6438	21	0	1	0	0	0	0	0	36.7143	1	1	0	1	RPM	1	no CS	0	0	0	0	0	2225	7.43	10	0	NA	NA	NA	0	NA	6	0	0	0	0	0	0	0	0	0	0	0	0	0	0	0
30.0658	24	1	0	0	0	0	0	0	38.1429	2	2	0	1	RPM	3	Arrest of labor	0	0	0	0	0	2950	7.31	10	0	2730	7.08	10	0	NA	39	0	0	0	0	0	0	0	0	0	0	0	0	0	0	0
35.8767	20	1	1	0	0	0	0	0	39.5714	1	2	0	1	foetal	2	Arrest of labor	0	0	0	0	0	3430	7.35	10	0	3700	7.35	10	0	NA	24	0	0	0	0	0	0	0	0	0	0	0	0	0	0	0
22.4466	21	0	1	0	0	0	0	0	37.7143	1	1	1	0	no induc	1	no CS	0	0	0	0	0	3015	7.43	10	0	NA	NA	NA	0	NA	5	0	0	0	0	0	0	0	0	0	0	0	0	0	0	0
34.1068	20	0	1	1	0	0	0	0	37.4286	2	1	1	0	no induc	3	Abnormal fetal heart rate	0	1	0	0	0	3220	7.185	10	1	NA	NA	NA	0	1	13	1	0	0	0	0	0	0	0	0	0	0	0	0	0	0
32.6493	22	0	1	1	0	0	0	0	29.1429	2	1	0	0	Maternal	2	Abnormal fetal heart rate	1	0	0	0	0	1340	7.26	3	2	NA	NA	NA	0	1	22	1	0	0	0	0	0	0	0	0	0	0	0	0	0	0
32.7479	19	0	1	0	0	0	0	0	39	1	1	1	0	no induc	1	no CS	0	0	0	0	0	3250	7.29	10	0	NA	NA	NA	0	NA	14	0	0	0	0	0	0	0	0	0	0	0	0	0	0	0
39.1836	24	0	0	0	0	0	0	0	40.4286	2	1	1	0	no induc	1	no CS	0	0	0	0	0	3660	7.31	10	0	NA	NA	NA	0	NA	4	0	0	0	0	0	0	0	0	0	0	0	0	0	0	0
36.0959	21	0	0	0	0	0	0	0	40.5714	1	1	0	1	RPM	1	no CS	0	0	0	0	0	3500	7.28	10	0	NA	NA	NA	0	NA	12	0	0	0	0	0	0	0	0	0	0	0	0	0	0	0
36.6493	21	0	1	0	0	0	0	0	38.5714	1	1	1	0	no induc	1	no CS	0	0	0	0	0	3035	7.36	10	0	NA	NA	NA	0	NA	11	0	0	0	0	0	0	0	0	0	0	0	0	0	0	0
30.9397	20	0	0	0	0	0	0	0	38.1429	1	1	1	0	no induc	1	no CS	0	0	0	0	0	2940	7.36	10	0	NA	NA	NA	0	NA	13	0	0	0	0	0	0	0	0	0	0	0	0	0	0	0
36.3123	19	0	0	0	0	0	0	0	39.1429	1	1	0	0	no induc	2	Maternal	0	0	0	0	0	3325	7.213	10	0	NA	NA	NA	0	NA	8	0	0	0	0	0	0	0	0	0	0	0	0	0	0	0
37.663	21	1	1	1	0	0	0	0	39.5714	1	1	1	0	no induc	1	no CS	0	0	0	0	1	2490	7.23	10	0	NA	NA	NA	0	1	10	0	0	0	0	0	0	0	0	0	0	0	0	0	0	0
30.1096	23	0	1	0	0	0	0	0	40.2857	1	1	1	0	no induc	1	no CS	0	0	0	0	0	3100	7.4	10	0	NA	NA	NA	0	NA	NA	0	0	0	0	0	0	0	0	0	0	0	0	0	0	0
29.4384	38	1	1	1	0	0	0	0	40.1429	1	1	0	1	foetal	2	Placenta malposition	0	0	0	0	0	4100	7.3	10	0	NA	NA	NA	0	1	10	0	0	0	0	0	0	0	0	0	0	0	0	0	0	0
35.737	19	0	0	0	0	0	0	0	40.7143	1	1	1	0	no induc	1	no CS	0	0	0	0	0	2960	7.346	10	0	NA	NA	NA	0	NA	8	0	0	0	0	0	0	0	0	0	0	0	0	0	0	0
40.2329	21	0	1	0	0	0	0	0	41.2857	1	1	1	0	no induc	1	no CS	0	0	0	0	0	3605	7.21	10	0	NA	NA	NA	0	NA	14	0	0	0	0	0	0	0	0	0	0	0	0	0	0	0
31.7151	22	0	0	0	0	0	0	0	40	1	1	1	0	no induc	1	no CS	0	0	0	0	0	3570	7.27	10	0	NA	NA	NA	0	NA	14	0	0	0	0	0	0	0	0	0	0	0	0	0	0	0
31.8822	21	0	1	1	0	0	0	0	41.7143	1	1	1	0	no induc	3	Arrest of labor	0	0	0	0	0	3820	7.29	10	0	NA	NA	NA	0	1	12	0	0	0	0	0	0	0	0	0	0	0	0	0	0	0
31.7726	24	0	1	0	0	0	0	0	41.2857	2	1	1	0	no induc	1	no CS	0	0	0	0	0	3260	7.31	10	1	NA	NA	NA	0	NA	7	0	0	0	0	0	0	0	0	0	0	0	0	0	0	0
34.6438	22	0	0	0	0	0	0	0	41.4286	1	1	1	0	no induc	1	no CS	0	0	0	0	0	2935	7.409	10	0	NA	NA	NA	0	NA	9	0	0	0	0	0	0	0	0	0	0	0	0	0	0	0
31.2301	23	0	0	0	0	0	0	0	41	1	1	1	0	no induc	1	no CS	0	0	0	0	0	3710	7.3	10	0	NA	NA	NA	0	NA	13	0	0	0	0	0	0	0	0	0	0	0	0	0	0	0
28.0658	20	0	1	0	0	0	0	0	39	1	1	1	0	no induc	1	no CS	0	0	0	0	0	3065	7.35	10	0	NA	NA	NA	0	NA	5	0	0	0	0	0	0	0	0	0	0	0	0	0	0	0
36.3973	23	0	0	0	0	0	0	0	41.4286	1	1	1	0	no induc	1	no CS	0	0	0	0	0	3740	7.26	10	0	NA	NA	NA	0	NA	17	0	0	0	0	0	0	0	0	0	0	0	0	0	0	0
35.5151	36	0	1	0	0	0	0	0	40.4286	1	1	0	1	RPM	3	Abnormal fetal heart rate	0	0	0	0	0	3975	7.31	10	0	NA	NA	NA	0	NA	6	0	0	0	0	0	0	0	0	0	0	0	0	0	0	0
39.0301	21	1	0	0	0	0	0	0	40.1429	1	1	0	1	foetal	1	no CS	0	0	0	0	0	3320	7.24	10	0	NA	NA	NA	0	NA	14	0	0	0	0	0	0	0	0	0	0	0	0	0	0	0
32.9671	23	0	1	1	0	0	0	0	39.8571	1	1	1	0	no induc	3	Abnormal fetal heart rate	0	0	0	0	0	3220	7.21	10	0	NA	NA	NA	0	1	7	0	0	0	0	0	0	0	0	0	0	0	0	0	0	0
31.1205	21	0	0	0	0	0	0	0	40.2857	1	1	1	0	no induc	1	no CS	0	0	0	0	0	3740	7.33	10	0	NA	NA	NA	0	NA	5	0	0	0	0	0	0	0	0	0	0	0	0	0	0	0
23.5014	24	NA	0	0	0	0	0	0	41.8571	1	1	0	1	Maternal	1	no CS	0	0	1	0	0	3600	7.15	9	2	NA	NA	NA	0	NA	17	1	1	0	0	0	0	0	0	0	0	0	0	0	0	0
39.274	37	0	1	1	0	1	0	0	39	1	1	1	0	no induc	1	no CS	0	0	1	0	0	3655	7.26	10	0	NA	NA	NA	0	1	0	0	0	1	0	0	0	0	0	0	0	0	0	0	0	0
30.2438	38	0	0	0	0	0	0	0	39.5714	1	1	1	0	no induc	1	no CS	0	0	0	0	0	4850	7.26	10	0	NA	NA	NA	0	NA	-7	0	0	0	0	0	0	0	0	0	0	0	0	0	0	0
31.4959	21	0	0	0	0	0	0	0	39.7143	1	1	1	0	no induc	1	no CS	0	0	0	0	0	3000	7.33	10	0	NA	NA	NA	0	NA	14	0	0	0	0	0	0	0	0	0	0	0	0	0	0	0
23.0082	23	0	0	0	0	0	0	0	40.2857	1	1	1	0	no induc	1	no CS	0	0	0	0	0	3625	7.24	10	0	NA	NA	NA	0	NA	22	0	0	0	0	0	0	0	0	0	0	0	0	0	0	0
30.6603	21	0	1	1	0	0	0	0	39.5714	1	1	0	0	no induc	2	Cesarean scar	0	0	0	0	0	3785	7.33	10	0	NA	NA	NA	0	2	8	0	0	0	0	0	0	0	0	0	0	0	0	0	0	0
25.2	23	0	0	0	0	0	0	0	39.7143	1	1	1	0	no induc	1	no CS	0	0	0	0	0	3430	7.28	10	0	NA	NA	NA	0	NA	16	0	0	0	0	0	0	0	0	0	0	0	0	0	0	0
34.2027	21	0	0	0	0	0	0	0	40.4286	1	1	1	0	no induc	3	Arrest of labor	0	0	0	0	0	3180	7.33	10	0	NA	NA	NA	0	NA	13	0	0	0	0	0	0	0	0	0	0	0	0	0	0	0
32.137	21	0	0	0	0	0	0	0	40.1429	1	1	1	0	no induc	1	no CS	0	0	0	0	0	3150	7.26	10	0	NA	NA	NA	0	NA	17	0	0	0	0	0	0	0	0	0	0	0	0	0	0	0
34.0164	30	NA	1	1	0	1	0	0	38.8571	1	1	0	0	no induc	2	Cesarean scar	0	0	1	0	0	3805	7.27	10	0	NA	NA	NA	0	1	11	0	1	0	0	0	0	0	0	0	0	0	0	0	0	0
37.6411	22	0	1	0	0	0	0	0	40.8571	1	1	1	0	no induc	1	no CS	0	0	0	0	0	3525	7.24	10	0	NA	NA	NA	0	NA	18	0	0	0	0	0	0	0	0	0	0	0	0	0	0	0
42.7726	37	NA	1	1	0	1	0	0	38.8571	1	1	0	0	no induc	2	Cesarean scar	0	0	1	0	0	3435	7.33	10	0	NA	NA	NA	0	1	14	0	0	1	0	0	0	0	0	0	0	0	0	0	0	0
35.6986	23	0	1	0	0	0	0	0	39.2857	1	1	1	0	no induc	1	no CS	0	0	0	0	0	3010	7.25	10	0	NA	NA	NA	0	NA	12	0	0	0	0	0	0	0	0	0	0	0	0	0	0	0
31.0822	21	0	1	1	0	0	0	0	36.7143	1	2	1	0	no induc	3	Arrest of labor	0	1	0	0	0	2845	7.29	10	0	2585	7.32	10	0	1	19	0	0	0	0	0	0	0	0	0	0	0	0	0	0	0
32.1534	20	0	0	0	0	0	0	0	41.2857	1	1	0	1	HTA PE	1	no CS	0	0	0	0	0	2850	7.21	10	0	NA	NA	NA	0	NA	18	0	0	0	1	0	0	0	0	0	0	0	0	0	0	0
26.1507	24	0	1	0	0	0	0	0	36.2857	1	1	1	0	no induc	1	no CS	0	0	0	0	0	3620	7.32	7	0	NA	NA	NA	0	NA	14	0	0	0	0	0	0	0	0	0	0	0	0	0	0	0
35.2658	23	0	1	1	0	0	0	0	40.1429	1	1	1	0	no induc	3	Arrest of labor	0	0	0	0	0	3795	7.36	10	0	NA	NA	NA	0	1	7	0	0	0	0	0	0	0	0	0	0	0	0	0	0	0
31.7726	21	1	1	0	0	0	0	0	40	1	1	1	0	no induc	1	no CS	0	0	0	0	0	2970	7.38	10	0	NA	NA	NA	0	NA	8	0	0	0	0	0	0	0	0	0	0	0	0	0	0	0
35.6521	22	0	0	0	0	0	0	0	41.7143	1	1	1	0	no induc	1	no CS	0	0	0	0	0	3260	7.27	10	0	NA	NA	NA	0	NA	15	0	0	0	0	0	0	0	0	0	0	0	0	0	0	0
31.9123	32	0	0	0	0	0	0	0	39.7143	1	1	0	1	foetal	1	no CS	0	0	0	0	0	3580	7.22	7	0	NA	NA	NA	0	NA	4	1	0	0	0	0	0	0	0	0	0	0	0	0	0	0
38.2575	20	0	1	0	0	0	0	0	41.8571	1	1	1	0	no induc	1	no CS	0	0	0	0	0	3830	7.4	10	0	NA	NA	NA	0	NA	16	0	0	0	0	0	0	0	0	0	0	0	0	0	0	0
29.3726	24	0	1	0	0	0	0	0	41	1	1	1	0	no induc	3	Placenta malposition	0	0	0	0	0	3290	7.37	10	0	NA	NA	NA	0	NA	12	0	0	0	0	0	0	0	0	0	0	0	0	0	0	0
25.1315	40	0	0	0	0	0	1	0	39.7143	1	1	1	0	no induc	1	no CS	0	0	0	1	0	3170	7.32	10	0	NA	NA	NA	0	NA	12	1	0	0	0	0	0	0	0	0	0	0	0	0	0	0
34.7342	23	0	1	1	0	0	0	0	41.1429	2	1	1	0	no induc	3	Placenta malposition	0	0	0	0	0	3625	7.24	10	0	NA	NA	NA	0	1	14	0	0	0	0	0	0	0	0	0	0	0	0	0	0	0
26.1315	22	0	0	0	0	0	0	0	36.8571	1	1	0	1	RPM	1	no CS	1	0	0	0	0	2190	7.21	10	0	NA	NA	NA	0	NA	0	0	0	0	0	0	0	0	0	0	0	0	0	0	0	0
32.1863	20	1	1	0	0	0	0	0	37	1	1	1	0	no induc	1	no CS	0	0	0	0	0	2635	NA	10	0	NA	NA	NA	0	NA	15	0	0	0	0	0	0	0	0	0	0	0	0	0	0	0
34.8877	20	NA	1	0	0	0	0	0	40.7143	1	1	1	0	no induc	1	no CS	0	0	0	0	0	3410	7.32	10	0	NA	NA	NA	0	NA	11	0	0	0	0	0	0	0	0	0	0	0	0	0	0	0
31.4932	24	0	1	0	0	0	0	0	41.7143	1	1	1	0	no induc	1	no CS	0	0	0	0	0	4660	7.435	10	0	NA	NA	NA	0	NA	30	0	0	0	0	0	0	0	0	0	0	0	0	0	0	0
20.4411	37	1	0	0	0	0	0	0	40	1	1	1	0	no induc	1	no CS	0	0	0	0	0	3345	7.31	10	0	NA	NA	NA	0	NA	4	1	0	0	0	3	0	0	0	0	0	0	0	0	0	0
27.9233	22	NA	0	0	0	0	0	0	38.8571	1	1	1	0	no induc	1	no CS	0	0	0	0	0	3180	7.35	10	0	NA	NA	NA	0	NA	11	0	0	0	0	0	0	0	0	0	0	0	0	0	0	0
36.9342	19	0	0	0	0	0	0	0	39.1429	1	1	1	0	no induc	1	no CS	0	0	0	0	0	2900	7.18	10	0	NA	NA	NA	0	NA	14	0	0	0	0	0	0	0	0	0	0	0	0	0	0	0
37.9014	20	NA	1	0	0	0	0	0	36	1	1	1	0	no induc	1	no CS	0	0	0	0	1	1735	7.15	10	1	NA	NA	NA	0	NA	NA	0	0	0	0	0	0	0	0	0	0	0	0	0	0	0
32.5534	21	NA	1	0	0	0	0	0	41.7143	1	1	1	0	no induc	1	no CS	0	0	0	0	0	3705	7.33	10	0	NA	NA	NA	0	NA	18	0	0	0	0	0	0	0	0	0	0	0	0	0	0	0
39.8	21	0	1	0	0	0	0	0	40.7143	1	1	0	1	RPM	3	Abnormal fetal heart rate	0	0	0	0	0	3030	7.14	10	0	NA	NA	NA	0	NA	12	0	0	0	0	0	0	0	0	0	0	0	0	0	0	0
41.8164	23	0	1	0	0	0	0	0	38.4286	1	1	1	0	no induc	1	no CS	0	0	0	0	0	2985	NA	10	0	NA	NA	NA	0	NA	9	0	0	0	0	0	0	0	0	0	0	0	0	0	0	0
22.4384	22	0	1	0	0	0	0	0	39.8571	1	1	1	0	no induc	1	no CS	0	0	0	0	0	3920	7.36	10	0	NA	NA	NA	0	NA	16	0	0	0	0	0	0	0	0	0	0	0	0	0	0	0
46.3123	19	0	0	0	1	0	0	0	41.1429	1	1	1	0	no induc	1	no CS	0	0	0	0	0	3815	7.16	9	0	NA	NA	NA	0	NA	12	1	0	0	0	0	0	0	0	0	0	0	0	0	0	0
28.9342	24	0	1	0	0	0	0	0	39	1	1	1	0	no induc	1	no CS	0	0	0	0	0	3640	7.27	10	0	NA	NA	NA	0	NA	12	0	0	0	0	0	0	0	0	0	0	0	0	0	0	0
38.3863	19	0	1	0	0	0	0	0	39.2857	1	1	1	0	no induc	1	no CS	0	0	0	0	0	2945	7.29	10	0	NA	NA	NA	0	NA	13	0	0	0	0	0	0	0	0	0	0	0	0	0	0	0
15.6438	32	0	0	0	0	0	0	0	40.4286	1	1	1	0	no induc	1	no CS	0	0	0	0	0	3040	7.34	10	0	NA	NA	NA	0	NA	13	0	0	0	0	0	0	0	0	0	0	0	0	0	0	0
36.8493	20	0	1	0	0	0	0	0	34	2	1	0	0	no induc	2	Abnormal fetal heart rate	0	0	0	0	1	1300	7.15	10	2	NA	NA	NA	0	NA	9	0	0	0	0	0	0	0	0	0	0	0	0	0	0	0
35.8822	23	0	1	0	0	0	0	0	40.4286	1	1	1	0	no induc	1	no CS	0	0	0	0	0	3135	7.37	10	0	NA	NA	NA	0	NA	10	0	0	0	0	0	0	0	0	0	0	0	0	0	0	0
34.0548	22	0	0	0	0	0	0	0	40.2857	1	1	1	0	no induc	1	no CS	0	0	0	0	0	3470	7.24	10	0	NA	NA	NA	0	NA	18	0	0	0	0	0	0	0	0	0	0	0	0	0	0	0
29.389	23	0	0	0	0	0	0	0	38.7143	1	1	1	0	no induc	1	no CS	0	0	0	0	0	2620	7.35	10	0	NA	NA	NA	0	NA	13	1	0	0	0	0	0	0	0	0	0	0	0	0	0	0
37.0356	33	0	1	0	0	0	1	0	38.2857	1	1	1	0	no induc	1	no CS	0	0	0	0	0	2730	7.37	10	0	NA	NA	NA	0	NA	4	1	0	0	0	0	0	0	0	0	0	0	0	0	0	0
21.8904	21	0	0	0	0	0	0	0	39.8571	1	1	1	0	no induc	1	no CS	0	0	0	0	0	3490	7.31	10	0	NA	NA	NA	0	NA	16	0	0	0	0	0	0	0	0	0	0	0	0	0	0	0
34.4712	24	0	1	1	0	1	0	0	36	2	1	0	0	no induc	2	Cesarean scar	0	0	1	0	0	2135	7.27	9	2	NA	NA	NA	0	2	6	1	0	1	0	0	0	0	0	0	0	0	0	0	0	0
34.2795	24	0	1	0	0	0	0	0	35.8571	1	2	0	1	no induc	1	no CS	0	0	0	0	0	1965	7.337	10	1	2185	7.37	10	1	NA	11	0	0	0	0	0	0	0	0	0	0	0	0	0	0	0
23.4301	22	NA	0	0	0	0	0	0	39.7143	1	1	0	1	foetal	1	no CS	0	0	0	0	0	3575	7.33	10	2	NA	NA	NA	0	NA	22	0	0	0	0	0	0	0	0	0	0	0	0	0	0	0
29.6192	19	NA	0	0	0	0	0	1	27.5714	1	1	1	0	no induc	1	no CS	0	0	0	0	0	815	7.39	7	2	NA	NA	NA	0	NA	NA	0	0	0	0	0	0	0	0	0	0	0	0	0	0	0
26.7507	20	0	1	0	0	0	0	0	37.8571	1	1	1	0	no induc	1	no CS	0	0	0	0	0	2960	7.4	10	0	NA	NA	NA	0	NA	11	0	0	0	0	0	0	0	0	0	0	0	0	0	0	0
32.8301	19	0	0	0	0	0	0	0	40.8571	1	1	1	0	no induc	1	no CS	0	0	0	0	0	3495	7.28	10	0	NA	NA	NA	0	NA	2	0	0	0	0	0	0	0	0	0	0	0	0	0	0	0
35.7945	20	0	1	1	0	0	0	0	40.2857	1	1	1	0	no induc	1	no CS	0	0	0	0	0	3340	7.14	10	0	NA	NA	NA	0	1	12	0	0	0	0	0	0	0	0	0	0	0	0	0	0	0
35.4712	21	0	1	0	0	0	0	0	41.4286	1	1	1	0	no induc	1	no CS	0	0	0	0	0	3870	7.34	10	0	NA	NA	NA	0	NA	13	0	0	0	0	0	0	0	0	0	0	0	0	0	0	0
33.8521	19	0	1	1	0	0	0	0	39.8571	3	1	0	0	no induc	2	Cesarean scar	0	0	0	0	0	3110	7.35	7	0	NA	NA	NA	0	1	14	0	0	0	0	0	0	0	0	0	0	0	0	0	0	0
19.8192	19	0	0	0	0	0	0	0	41	1	1	1	0	no induc	1	no CS	0	0	0	0	0	3725	7.34	10	0	NA	NA	NA	0	NA	13	0	0	0	0	0	0	0	0	0	0	0	0	0	0	0
29.9726	24	0	1	1	0	0	0	0	37.7143	1	1	0	1	HTA PE	1	no CS	0	0	0	1	1	1330	7.17	7	2	NA	NA	NA	0	1	11	0	0	0	1	0	0	0	0	0	0	0	0	0	0	0
33.7397	19	0	1	0	0	0	0	0	36.2857	1	1	1	0	no induc	1	no CS	0	1	0	0	0	2310	NA	10	0	NA	NA	NA	0	NA	11	0	0	0	0	0	0	0	0	0	0	0	0	0	0	0
32.589	22	1	0	0	0	0	0	0	42.4286	1	1	0	1	term	1	no CS	0	0	0	0	0	3100	7.27	10	0	NA	NA	NA	0	NA	18	0	0	0	0	0	0	0	0	0	0	0	0	0	0	0
31.4822	22	1	0	0	0	0	0	0	41.2857	1	1	1	0	no induc	1	no CS	0	0	0	0	0	2870	7.28	10	0	NA	NA	NA	0	NA	13	0	0	0	0	0	0	0	0	0	0	0	0	0	0	0
30.8274	22	0	1	0	0	0	0	0	32.8571	1	1	1	0	no induc	1	no CS	0	1	0	0	0	1800	7.43	8	2	NA	NA	NA	0	NA	7	0	0	0	0	0	0	0	0	0	0	0	0	0	0	0
30.6685	21	0	0	0	0	0	0	0	39.8571	1	1	1	0	no induc	1	no CS	0	0	0	0	0	3065	7.338	10	0	NA	NA	NA	0	NA	15	0	0	0	0	0	0	0	0	0	0	0	0	0	0	0
18.9589	24	0	0	0	0	0	0	0	39.1429	1	1	0	1	foetal	1	no CS	0	0	0	0	0	2735	7.07	10	0	NA	NA	NA	0	NA	9	0	0	0	0	0	0	0	0	0	0	0	0	0	0	0
29.6329	23	NA	1	1	0	0	0	0	38.8571	1	1	0	0	no induc	2	Cesarean scar	0	0	0	0	0	3650	7.34	10	0	NA	NA	NA	0	3	4	1	0	0	0	0	0	0	0	0	0	0	0	0	0	0
38.411	20	0	1	0	0	0	0	0	40.2857	1	1	1	0	no induc	1	no CS	0	0	0	0	0	3645	7.32	10	0	NA	NA	NA	0	NA	13	0	0	0	0	0	0	0	0	0	0	0	0	0	0	0
35.6466	35	0	1	0	0	0	0	0	41.1429	1	1	1	0	no induc	1	no CS	0	0	0	0	0	4025	7.4	10	0	NA	NA	NA	0	NA	4	0	0	0	0	0	0	0	0	0	0	0	0	0	0	0
21.9836	24	0	0	0	0	0	0	1	30.5714	1	1	1	0	no induc	1	no CS	1	0	0	0	0	1720	7.45	10	2	NA	NA	NA	0	NA	4	0	0	0	0	0	0	0	0	0	0	0	0	0	0	0
31.6301	19	1	0	0	0	0	0	0	40	1	1	1	0	no induc	1	no CS	0	0	0	0	0	3175	7.13	10	0	NA	NA	NA	0	NA	10	0	0	0	0	0	0	0	0	0	0	0	0	0	0	0
35.8493	22	0	0	0	1	0	0	0	38.8571	1	1	0	0	no induc	2	Cesarean scar	0	0	0	0	0	3430	7.34	10	0	NA	NA	NA	0	NA	13	0	0	0	0	0	0	0	0	0	0	0	0	0	0	0
33.8411	20	0	0	0	0	0	0	0	36.5714	1	2	0	1	foetal	1	no CS	0	0	0	0	0	2270	7.34	10	0	1995	7.33	10	1	NA	NA	1	0	0	0	0	0	0	0	0	0	0	0	0	0	0
39.5863	22	0	1	1	0	0	0	0	39.8571	1	1	1	0	no induc	3	Arrest of labor	0	0	0	0	0	2810	7.31	10	0	NA	NA	NA	0	1	12	0	0	0	0	0	0	0	0	0	0	0	0	0	0	0
35.8575	23	0	1	0	0	0	0	0	40.1429	1	1	1	0	no induc	1	no CS	0	0	0	0	0	3440	7.3	10	0	NA	NA	NA	0	NA	11	1	0	0	0	0	0	0	0	0	0	0	0	0	0	0
31.274	21	0	0	0	0	0	0	0	39.2857	1	1	1	0	no induc	1	no CS	0	0	0	0	0	3255	7.29	10	0	NA	NA	NA	0	NA	18	0	0	0	0	0	0	0	0	0	0	0	0	0	0	0
41.6575	19	0	1	1	0	0	0	0	39.8571	1	1	1	0	no induc	1	no CS	0	0	1	0	0	3260	7.34	10	0	NA	NA	NA	0	1	21	0	1	0	0	0	0	0	0	0	0	0	0	0	0	0
33.5342	32	0	1	0	0	0	0	0	41	1	1	0	1	no induc	1	no CS	0	0	1	0	0	3660	7.28	10	0	NA	NA	NA	0	NA	9	0	1	0	0	0	0	0	0	0	0	0	0	0	0	0
33.6329	34	0	1	1	0	0	0	0	39.8571	1	1	1	0	no induc	1	no CS	0	0	1	0	0	3265	7.267	10	0	NA	NA	NA	0	1	9	0	1	0	0	0	0	0	0	0	0	0	0	0	0	0
36.6301	22	0	0	0	0	0	0	0	39.5714	1	1	1	0	no induc	1	no CS	0	0	0	0	0	3065	7.33	10	0	NA	NA	NA	0	NA	9	0	0	0	0	0	0	0	0	0	0	0	0	0	0	0
28.2685	24	0	1	1	0	0	0	0	39.4286	1	1	0	1	foetal	3	Arrest of labor	0	0	0	0	0	3745	7.4	10	0	NA	NA	NA	0	1	10	0	0	0	0	0	0	0	0	0	0	0	0	0	0	0
33.5671	19	0	0	0	0	0	0	0	38.2857	1	1	1	0	no induc	1	no CS	0	0	0	0	0	2595	7.2	10	0	NA	NA	NA	0	NA	9	0	0	0	0	0	0	0	0	0	0	0	0	0	0	0
21.611	19	0	1	0	0	0	0	0	39.1429	1	1	1	0	no induc	1	no CS	0	0	0	0	0	2620	NA	10	0	NA	NA	NA	0	NA	12	0	0	0	0	0	0	0	0	0	0	0	0	0	0	0
27.6411	23	0	0	0	0	0	0	0	40.5714	1	1	1	0	no induc	1	no CS	0	0	0	0	0	3370	7.39	10	0	NA	NA	NA	0	NA	21	0	0	0	0	0	0	0	0	0	0	0	0	0	0	0
31.4712	23	0	0	0	0	0	0	0	37.8571	1	1	1	0	no induc	1	no CS	0	0	0	0	0	3230	7.39	10	0	NA	NA	NA	0	NA	24	0	0	0	0	0	0	0	0	0	0	0	0	0	0	0
30.211	24	0	1	1	0	0	0	0	38	2	1	1	0	no induc	1	no CS	0	0	0	0	0	2980	7.13	10	0	NA	NA	NA	0	1	8	0	0	0	0	0	0	0	0	0	0	0	0	0	0	0
42.5918	22	0	0	0	1	0	0	0	39.7143	1	1	0	1	foetal	3	Arrest of labor	0	0	0	0	0	3795	7.18	10	0	NA	NA	NA	0	NA	18	0	0	0	0	0	0	0	0	0	0	0	0	0	0	0
26.926	21	0	0	0	0	0	0	0	40.4286	1	1	0	1	Maternal	1	no CS	0	0	0	0	0	3375	7.24	10	0	NA	NA	NA	0	NA	6	0	0	0	0	0	0	0	0	0	0	0	0	0	0	0
21.4603	21	0	0	0	0	0	0	0	39	1	1	0	1	RPM	1	no CS	0	0	0	0	0	3140	7.3	9	0	NA	NA	NA	0	NA	11	0	0	0	0	0	0	0	0	0	0	0	0	0	0	0
35.3534	24	0	1	0	0	0	0	0	38.5714	1	1	1	0	no induc	1	no CS	0	0	0	0	0	2690	7.25	10	0	NA	NA	NA	0	NA	6	1	0	0	0	0	0	0	0	0	0	0	0	0	0	0
30.0904	30	0	1	1	0	0	0	0	39.2857	2	1	0	0	no induc	2	Cesarean scar	0	0	1	0	0	3610	7.309	9	2	NA	NA	NA	0	2	13	0	1	0	0	0	0	0	0	0	0	0	0	0	0	0
30.3014	19	0	0	0	0	0	0	0	41.7143	1	1	0	1	RPM	3	Abnormal fetal heart rate	0	0	0	0	0	3815	7.25	10	0	NA	NA	NA	0	NA	8	0	0	0	0	0	0	0	0	0	0	0	0	0	0	0
40.0055	20	0	0	0	0	0	0	0	39.2857	1	1	1	0	no induc	1	no CS	0	0	0	0	0	2690	7.32	10	0	NA	NA	NA	0	NA	NA	1	0	0	0	0	0	0	0	0	0	0	0	0	0	0
39.526	23	0	1	1	0	0	0	0	39	1	1	0	1	RPM	3	Arrest of labor	0	0	0	0	0	3220	7.32	10	0	NA	NA	NA	0	1	13	0	0	0	0	0	0	0	0	0	0	0	0	0	0	0
24.737	21	0	0	0	0	0	0	0	42.4286	1	1	0	1	RPM	3	Arrest of labor	0	0	0	0	0	4245	7.31	10	0	NA	NA	NA	0	NA	22	0	0	0	0	0	0	0	0	0	0	0	0	0	0	0
25.4521	21	0	1	0	0	0	0	0	41.4286	1	1	1	0	no induc	1	no CS	0	0	0	0	0	3150	7.4	10	0	NA	NA	NA	0	NA	8	0	0	0	0	0	0	0	0	0	0	0	0	0	0	0
30.3616	22	0	0	0	0	0	0	0	41.8571	1	1	1	0	no induc	1	no CS	0	0	0	0	0	4235	7.32	9	0	NA	NA	NA	0	NA	10	0	0	0	0	0	0	0	0	0	0	0	0	0	0	0
24.7151	23	0	0	0	0	0	0	0	41.4286	1	1	1	0	no induc	1	no CS	0	0	0	0	0	3920	7.29	10	0	NA	NA	NA	0	NA	18	0	0	0	0	0	0	0	0	0	0	0	0	0	0	0
24.2466	34	0	0	0	0	0	0	0	42.1429	1	1	0	1	RPM	3	Arrest of labor	0	0	0	0	0	4335	7.35	10	0	NA	NA	NA	0	NA	11	1	0	0	0	0	0	0	0	0	0	0	0	0	0	0
40.0438	23	0	0	0	0	0	0	0	40.2857	1	1	0	0	no induc	2	Abnormal fetal heart rate	0	0	0	0	1	2630	7.19	10	0	NA	NA	NA	0	NA	15	0	0	0	0	0	0	0	0	0	0	0	0	0	0	0
29.1479	19	0	0	0	0	0	0	0	40.2857	1	1	1	0	no induc	1	no CS	0	0	0	0	0	3035	7.27	10	0	NA	NA	NA	0	NA	11	0	0	0	0	0	0	0	0	0	0	0	0	0	0	0
33.0548	20	NA	0	0	0	0	0	0	38.7143	1	1	1	0	no induc	1	no CS	0	0	0	0	0	2870	7.32	10	0	NA	NA	NA	0	NA	4	1	0	0	0	0	0	0	0	0	0	0	0	0	0	0
37.4658	21	0	0	0	0	0	0	0	39	1	1	1	0	no induc	1	no CS	0	0	0	0	0	3140	7.24	10	0	NA	NA	NA	0	NA	3	0	0	0	0	0	0	0	0	0	0	0	0	0	0	0
26.4767	35	NA	1	1	0	0	0	0	40.2857	1	1	0	0	no induc	2	Cesarean scar	0	0	1	0	0	4995	7.27	10	0	NA	NA	NA	0	1	4	0	1	0	0	0	0	0	0	0	0	0	0	0	0	0
31.7479	37	1	1	0	0	0	0	0	39.5714	1	1	1	0	no induc	1	no CS	0	0	0	0	0	3875	7.34	10	0	NA	NA	NA	0	NA	10	0	0	0	0	0	0	0	0	0	0	0	0	0	0	0
28.7726	23	NA	0	0	0	0	0	0	39.5714	1	1	0	1	RPM	1	no CS	0	0	0	0	0	3490	7.37	10	0	NA	NA	NA	0	NA	14	0	0	0	0	0	0	0	0	0	0	0	0	0	0	0
35.7425	21	0	0	0	0	0	0	0	40.2857	1	1	0	1	RPM	1	no CS	0	0	1	0	0	3275	7.098	10	0	NA	NA	NA	0	NA	8	0	1	0	0	0	0	0	0	0	0	0	0	0	0	0
33.6849	22	0	1	0	0	0	0	0	41.1429	1	1	1	0	no induc	1	no CS	0	0	0	0	0	3970	7.35	10	1	NA	NA	NA	0	NA	13	0	0	0	0	0	0	0	0	0	0	0	0	0	0	0
27.6712	24	0	0	0	0	0	0	0	42.2857	1	1	1	0	no induc	1	no CS	0	0	0	0	0	4100	7.25	10	0	NA	NA	NA	0	NA	17	0	0	0	0	0	0	0	0	0	0	0	0	0	0	0
26.937	24	0	0	0	0	0	0	0	40.8571	1	1	1	0	no induc	1	no CS	0	0	0	0	0	3070	7.42	10	0	NA	NA	NA	0	NA	6	0	0	0	0	0	0	0	0	0	0	0	0	0	0	0
30.2932	20	0	1	0	0	0	0	0	40.7143	1	1	1	0	no induc	1	no CS	0	0	0	0	0	2995	7.37	10	0	NA	NA	NA	0	NA	15	0	0	0	0	0	0	0	0	0	0	0	0	0	0	0
41.2164	23	0	1	1	0	0	0	0	39.5714	1	1	1	0	no induc	1	no CS	0	0	0	0	0	3650	7.32	10	0	NA	NA	NA	0	1	13	0	0	0	0	0	0	0	0	0	0	0	0	0	0	0
32.9808	20	1	1	0	0	0	0	0	39.7143	1	1	1	0	no induc	1	no CS	0	0	0	0	0	3210	7.39	10	0	NA	NA	NA	0	NA	12	0	0	0	0	0	0	0	0	0	0	0	0	0	0	0
33.9562	21	0	1	0	0	0	0	1	34.7143	1	2	1	0	no induc	1	no CS	0	1	0	0	0	1810	7.38	10	1	2060	7.41	10	1	NA	10	0	0	0	0	0	0	0	0	0	0	0	0	0	0	0
42.663	23	1	0	0	0	0	0	0	38.8571	1	1	1	0	no induc	1	no CS	0	0	0	0	0	3490	7.15	9	1	NA	NA	NA	0	NA	11	0	0	0	0	0	0	0	0	0	0	0	0	0	0	0
26.5808	31	NA	1	0	0	0	0	0	40.7143	1	1	1	0	no induc	1	no CS	0	0	0	0	0	3620	7.39	10	0	NA	NA	NA	0	NA	9	1	0	0	0	0	0	0	0	0	0	0	0	0	0	0
32.6438	21	0	1	0	0	1	0	0	37.1429	1	1	0	1	no induc	1	no CS	0	0	1	0	0	3720	7.21	10	0	NA	NA	NA	0	NA	23	0	0	1	0	0	0	0	0	0	0	0	0	0	0	0
35.8466	21	0	1	1	0	0	0	0	38.8571	1	1	0	0	no induc	2	Cesarean scar	0	0	0	0	0	3220	7.28	10	0	NA	NA	NA	0	2	16	0	0	0	0	0	0	0	0	0	0	0	0	0	0	0
29.3918	31	0	1	0	0	0	0	0	40.7143	1	1	0	1	foetal	1	no CS	0	0	0	0	0	3190	NA	10	0	NA	NA	NA	0	NA	4	0	0	0	0	0	0	0	0	0	0	0	0	0	0	0
28.1644	31	0	0	0	0	0	0	0	39.8571	1	1	1	0	no induc	1	no CS	0	1	0	0	1	2550	7.33	10	0	NA	NA	NA	0	NA	-2	0	0	0	0	0	0	0	0	0	0	0	0	0	0	0
39.4164	31	0	1	0	0	0	0	0	31.7143	2	1	0	1	RPM	1	no CS	0	0	0	0	0	1485	7.27	9	2	NA	NA	NA	0	NA	NA	0	0	0	0	0	0	0	0	0	0	0	0	0	0	0
44.8164	33	0	1	1	0	0	0	0	40.8571	1	1	1	0	no induc	1	no CS	0	0	0	0	0	3790	7.4	10	0	NA	NA	NA	0	1	-4	0	0	0	0	0	0	0	0	0	0	0	0	0	0	0
29.4685	22	0	1	0	0	0	0	0	38.7143	1	1	1	0	no induc	1	no CS	0	0	0	0	0	3070	7.24	10	0	NA	NA	NA	0	NA	15	0	0	0	0	0	0	0	0	0	0	0	0	0	0	0
34.2904	20	0	0	0	0	0	0	0	39.5714	1	1	1	0	no induc	1	no CS	0	0	0	0	0	3395	7.32	10	0	NA	NA	NA	0	NA	11	0	0	0	0	0	0	0	0	0	0	0	0	0	0	0
29.6603	23	0	1	0	0	0	0	0	39.2857	1	1	1	0	no induc	1	no CS	0	0	0	0	0	3130	NA	10	0	NA	NA	NA	0	NA	16	0	0	0	0	0	0	0	0	0	0	0	0	0	0	0
33.8247	23	0	0	0	0	0	0	0	41.5714	1	1	1	0	no induc	3	Abnormal fetal heart rate	0	0	0	0	0	3030	7.25	10	0	NA	NA	NA	0	NA	15	0	0	0	0	0	0	0	0	0	0	0	0	0	0	0
30.1288	24	NA	1	1	0	0	0	0	39.4286	1	1	1	0	no induc	1	no CS	0	0	0	0	0	3135	7.34	10	0	NA	NA	NA	0	1	0	0	0	0	0	0	0	0	0	0	0	0	0	0	0	0
24.2822	22	0	0	0	0	0	0	0	39.5714	1	1	1	0	no induc	1	no CS	0	0	0	0	0	3075	7.32	10	0	NA	NA	NA	0	NA	8	0	0	0	0	0	0	0	0	0	0	0	0	0	0	0
34.463	23	0	1	0	0	0	0	0	39.8571	1	1	1	0	no induc	1	no CS	0	0	0	0	0	3805	7.35	10	0	NA	NA	NA	0	NA	18	0	0	0	0	0	0	0	0	0	0	0	0	0	0	0
38.2082	24	0	1	1	0	1	0	0	39.2857	1	1	0	1	Maternal	2	Maternal	0	0	1	0	0	2970	7.32	10	0	NA	NA	NA	0	1	7	1	0	1	0	0	0	0	0	0	0	0	0	0	0	0
20.5753	21	0	0	0	0	0	0	0	33.1429	1	1	0	1	foetal	1	no CS	0	0	0	0	0	1600	7.42	10	2	NA	NA	NA	0	NA	9	0	0	0	0	0	0	0	0	0	0	0	0	0	0	0
38.663	21	0	1	0	0	0	0	0	39.8571	1	1	1	0	no induc	1	no CS	0	0	0	0	0	3270	7.34	10	0	NA	NA	NA	0	NA	11	0	0	0	0	0	0	0	0	0	0	0	0	0	0	0
32.9534	41	0	1	0	0	0	0	0	38.7143	1	1	1	0	no induc	1	no CS	0	0	0	0	0	3165	7.42	10	0	NA	NA	NA	0	NA	5	0	0	0	0	0	0	0	0	0	0	0	0	0	0	0
30.8795	22	0	1	0	0	0	0	0	41	1	1	1	0	no induc	1	no CS	0	0	0	0	0	3620	7.39	10	0	NA	NA	NA	0	NA	17	0	0	0	0	0	0	0	0	0	0	0	0	0	0	0
39.8959	20	0	1	0	0	0	0	0	40.1429	1	1	1	0	no induc	1	no CS	0	0	0	0	0	3300	7.24	10	0	NA	NA	NA	0	NA	10	0	0	0	0	0	0	0	0	0	0	0	0	0	0	0
32.5589	21	0	0	0	0	0	0	0	36.8571	1	1	0	1	RPM	3	Abnormal fetal heart rate	0	1	1	0	0	2595	7.19	9	1	NA	NA	NA	0	NA	12	0	1	0	0	0	0	0	0	0	0	0	0	0	0	0
30.0932	19	0	1	0	0	0	0	0	41.5714	1	1	1	0	no induc	1	no CS	0	0	0	0	0	4010	7.35	10	0	NA	NA	NA	0	NA	18	0	0	0	0	0	0	0	0	0	0	0	0	0	0	0
33.1068	42	0	1	1	0	1	0	0	39.7143	1	1	0	0	no induc	2	Cesarean scar	0	0	1	0	0	4250	7.34	10	0	NA	NA	NA	0	3	9	0	0	1	0	0	0	0	0	0	0	0	0	0	0	0
37.137	41	NA	1	1	0	0	1	0	38.4286	1	1	0	0	no induc	2	Cesarean scar	0	0	0	0	0	3460	7.3	10	0	NA	NA	NA	0	4	10	1	0	0	0	0	0	0	0	0	0	0	0	0	0	0
36.4603	30	0	1	0	0	0	0	0	39	1	1	0	1	no induc	1	no CS	0	0	0	1	0	3800	7.41	10	0	NA	NA	NA	0	NA	-1	0	0	0	0	0	0	0	0	0	0	0	0	0	0	0
40.9699	21	0	0	0	0	0	0	0	39.5714	1	1	1	0	no induc	3	Abnormal fetal heart rate	0	0	0	0	0	3180	7.24	10	0	NA	NA	NA	0	NA	21	0	0	0	0	0	0	0	0	0	0	0	0	0	0	0
38.8027	23	0	0	0	0	0	0	0	38.5714	1	1	1	0	no induc	1	no CS	0	0	0	0	0	3585	7.28	10	0	NA	NA	NA	0	NA	16	0	0	0	0	0	0	0	0	0	0	0	0	0	0	0
36.4795	22	0	0	0	0	0	0	0	40.7143	1	1	1	0	no induc	1	no CS	0	0	0	0	0	3800	7.13	9	1	NA	NA	NA	0	NA	11	0	0	0	0	0	0	0	0	0	0	0	0	0	0	0
28.9918	20	0	1	0	0	0	0	0	38.8571	1	1	1	0	no induc	1	no CS	0	0	0	0	0	3035	7.4	10	0	NA	NA	NA	0	NA	7	0	0	0	0	0	0	0	0	0	0	0	0	0	0	0
37.526	23	0	1	0	0	0	0	0	40	1	1	0	1	foetal	1	no CS	0	0	0	0	0	3550	7.39	10	0	NA	NA	NA	0	NA	6	0	0	0	0	0	0	0	0	0	0	0	0	0	0	0
29.3342	19	0	1	0	0	0	0	0	40.5714	1	1	1	0	no induc	1	no CS	0	0	0	0	0	4145	7.34	10	0	NA	NA	NA	0	NA	15	0	0	0	0	0	0	0	0	0	0	0	0	0	0	0
26.5753	21	0	1	0	0	0	0	0	35.2857	1	1	1	0	no induc	1	no CS	0	0	0	0	0	2380	7.34	10	1	NA	NA	NA	0	NA	7	0	0	0	0	0	0	0	0	0	0	0	0	0	0	0
34.2767	22	0	1	0	0	0	0	0	36.8571	1	2	0	1	no induc	1	no CS	0	0	0	0	0	2650	7.42	10	0	2335	7.41	10	0	NA	7	0	0	0	0	0	0	0	0	0	0	0	0	0	0	0
35.8959	23	0	1	0	0	0	0	0	39.5714	1	1	1	0	no induc	1	no CS	0	0	0	0	0	3230	7.36	10	0	NA	NA	NA	0	NA	4	0	0	0	0	0	0	0	0	0	0	0	0	0	0	0
35.1151	30	0	1	0	0	0	0	0	41.1429	1	1	0	1	foetal	1	no CS	0	0	1	0	0	3645	7.39	10	0	NA	NA	NA	0	NA	5	0	1	0	0	0	0	0	0	0	0	0	0	0	0	0
40.4603	23	0	1	0	0	0	0	0	39.8571	1	1	1	0	no induc	3	Abnormal fetal heart rate	0	0	0	0	0	3215	7.343	10	0	NA	NA	NA	0	NA	11	0	0	0	0	0	0	0	0	0	0	0	0	0	0	0
36.9507	19	0	1	0	1	0	0	0	38.5714	1	1	1	0	no induc	1	no CS	0	0	0	0	0	3295	7.318	10	0	NA	NA	NA	0	NA	11	1	0	0	0	0	0	0	0	0	0	0	0	0	0	0
36.8932	19	0	1	0	0	0	0	0	39.4286	1	1	1	0	no induc	1	no CS	0	0	0	0	0	3120	7.36	10	0	NA	NA	NA	0	NA	13	0	0	0	0	0	0	0	0	0	0	0	0	0	0	0
33.8493	24	0	1	0	0	0	0	0	38.8571	1	1	1	0	no induc	1	no CS	0	0	0	0	0	4190	7.31	10	0	NA	NA	NA	0	NA	9	0	0	0	0	0	0	0	0	0	0	1	0	0	0	0
28.5315	21	0	1	0	0	0	0	0	39	1	1	1	0	no induc	1	no CS	0	1	0	0	0	3165	7.35	10	0	NA	NA	NA	0	NA	10	0	0	0	0	0	0	0	0	0	0	0	0	0	0	0
31.8877	21	0	0	0	0	0	0	0	42.7143	1	1	0	1	HTA PE	1	no CS	0	0	0	0	0	3795	7.26	10	0	NA	NA	NA	0	NA	12	0	0	0	0	0	0	0	0	0	0	0	0	0	0	0
30.7452	22	0	0	0	0	0	0	0	40.1429	1	1	0	1	RPM	1	no CS	0	0	0	0	0	3215	7.3	10	0	NA	NA	NA	0	NA	3	0	0	0	0	0	0	0	0	0	0	0	0	0	0	0
29.0137	19	0	0	0	0	0	0	0	40	2	1	1	0	no induc	1	no CS	0	0	0	0	0	2965	7.35	10	0	NA	NA	NA	0	NA	12	0	0	0	0	0	0	0	0	0	0	0	0	0	0	0
38.5808	24	0	1	1	0	0	0	0	40.1429	2	1	1	0	no induc	1	no CS	0	0	0	0	0	3110	7.24	10	0	NA	NA	NA	0	1	20	0	0	0	0	0	0	0	0	0	0	0	0	0	0	0
28.0822	23	NA	0	0	0	0	0	0	39	1	1	0	1	RPM	1	no CS	0	0	0	0	0	2795	7.12	10	0	NA	NA	NA	0	NA	12	0	0	0	0	0	0	0	0	0	0	0	0	0	0	0
34.9726	23	0	1	1	0	0	0	0	40.8571	1	1	1	0	no induc	3	Abnormal fetal heart rate	0	0	0	0	0	3250	7.247	10	0	NA	NA	NA	0	1	12	0	0	0	0	0	0	0	0	0	0	0	0	0	0	0
29.1973	24	0	1	0	0	0	0	0	38.5714	1	1	1	0	no induc	1	no CS	0	0	0	0	0	3475	7.29	10	0	NA	NA	NA	0	NA	13	1	0	0	0	0	0	0	0	0	0	0	0	0	0	0
33.4767	24	NA	1	0	0	0	0	0	36.7143	1	1	0	1	RPM	1	no CS	0	0	0	0	0	2485	7.4	10	0	NA	NA	NA	0	NA	5	0	0	0	0	0	0	0	0	0	0	0	0	0	0	0
42.611	47	NA	1	1	0	0	0	0	40	2	1	0	0	no induc	2	Placenta malposition	0	0	0	0	0	3550	7.35	10	0	NA	NA	NA	0	1	-5	0	0	0	0	0	0	0	0	0	0	0	0	0	0	0
24.7753	20	0	0	0	0	0	0	0	37.8571	1	1	1	0	no induc	1	no CS	0	1	0	0	0	2690	7.48	10	0	NA	NA	NA	0	NA	5	0	0	0	0	0	0	0	0	0	0	0	0	0	0	0
35.2767	20	0	1	1	0	0	0	0	33.1429	1	1	1	0	no induc	3	Cesarean scar	0	0	0	0	0	2000	7.388	10	1	NA	NA	NA	0	2	12	0	0	0	0	0	0	0	0	0	0	0	0	0	0	0
43.3123	39	0	1	1	0	0	0	0	37.2857	1	1	0	0	no induc	2	Abnormal fetal heart rate	0	0	1	0	0	3010	7.33	10	0	NA	NA	NA	0	1	2	1	1	0	0	0	0	0	0	0	0	0	0	0	0	0
21.5342	19	0	0	0	0	0	0	0	40.7143	1	1	1	0	no induc	1	no CS	0	0	0	0	0	2860	7.18	10	0	NA	NA	NA	0	NA	16	0	0	0	0	0	0	0	0	0	0	0	0	0	0	0
31.8521	21	0	0	0	0	0	0	0	38.8571	1	1	1	0	no induc	3	Arrest of labor	0	0	0	0	0	2675	7.28	10	0	NA	NA	NA	0	NA	10	0	0	0	0	0	0	0	0	0	0	0	0	0	0	0
29.0877	20	0	1	0	0	0	0	0	38.4286	1	1	1	0	no induc	1	no CS	0	0	0	0	0	3185	7.53	10	0	NA	NA	NA	0	NA	4	0	0	0	0	0	0	0	0	0	0	0	0	0	0	0
22.3534	20	0	0	0	0	0	0	0	41.2857	2	1	1	0	no induc	1	no CS	0	0	0	0	0	3815	7.36	10	0	NA	NA	NA	0	NA	10	0	0	0	0	0	0	0	0	0	0	0	0	0	0	0
33.1425	19	0	0	0	0	0	0	0	41	1	1	1	0	no induc	1	no CS	0	0	0	0	0	3730	7.33	10	0	NA	NA	NA	0	NA	11	0	0	0	0	0	0	0	0	0	0	0	0	0	0	0
34.7589	22	0	1	0	0	0	0	0	36.5714	1	1	0	1	foetal	1	no CS	0	0	0	0	1	1930	7.24	10	1	NA	NA	NA	0	NA	14	1	0	0	0	0	0	0	0	0	0	0	0	0	0	0
39.6658	22	0	0	0	0	0	0	0	40.4286	1	1	0	1	HTA PE	1	no CS	0	0	1	0	0	2960	7.16	10	0	NA	NA	NA	0	NA	9	0	1	0	1	0	0	0	0	0	0	0	0	0	0	0
28.2301	21	0	0	0	0	0	0	0	40.2857	1	1	1	0	no induc	1	no CS	0	0	0	0	0	3580	7.39	10	0	NA	NA	NA	0	NA	11	0	0	0	0	0	0	0	0	0	0	0	0	0	0	0
30.2466	21	0	0	0	0	0	0	0	41.4286	1	1	0	1	term	1	no CS	0	0	0	0	0	3370	7.27	10	0	NA	NA	NA	0	NA	11	0	0	0	0	0	0	0	0	0	0	0	0	0	0	0
37.8	41	0	1	1	0	0	1	0	40.5714	1	1	0	1	no induc	3	Arrest of labor	0	0	0	0	0	4290	7.38	7	0	NA	NA	NA	0	1	0	1	0	0	0	0	0	0	0	0	0	0	0	0	0	0
21.7123	20	0	0	0	0	0	0	0	40.7143	1	1	1	0	no induc	1	no CS	0	0	0	0	0	3135	7.4	10	0	NA	NA	NA	0	NA	5	0	0	0	0	0	0	0	0	0	0	0	0	0	0	0
37.2438	19	0	1	0	0	0	0	0	40.7143	1	1	1	0	no induc	1	no CS	0	0	0	0	0	3650	7.35	10	0	NA	NA	NA	0	NA	13	1	0	0	0	0	0	0	0	0	0	0	0	0	0	0
36.0274	30	0	1	0	0	0	0	0	39.2857	1	1	1	0	no induc	1	no CS	0	0	0	0	0	3075	7.36	10	0	NA	NA	NA	0	NA	10	0	0	0	0	0	0	0	0	0	0	0	0	0	0	0
40.4329	19	NA	1	1	0	0	0	0	35.7143	1	1	1	0	no induc	1	no CS	0	0	0	0	0	2790	7.28	10	0	NA	NA	NA	0	1	13	0	0	0	0	0	0	0	0	0	0	0	0	0	0	0
36.7808	22	NA	1	1	0	0	0	0	40.1429	1	1	0	1	foetal	3	Arrest of labor	0	0	0	0	1	2360	7.39	10	0	NA	NA	NA	0	1	5	0	0	0	1	0	0	0	0	0	0	0	0	0	0	0
33.0849	23	0	1	0	0	0	0	0	41.2857	1	1	0	1	RPM	1	no CS	0	0	0	0	0	4090	7.29	10	0	NA	NA	NA	0	NA	10	0	0	0	0	0	0	0	0	0	0	0	0	0	0	0
35.0438	22	0	0	0	0	0	0	0	39.2857	1	1	1	0	no induc	1	no CS	0	0	0	0	0	3810	7.36	10	0	NA	NA	NA	0	NA	10	0	0	0	0	0	0	0	0	0	0	0	0	0	0	0
33.737	24	0	1	0	0	0	0	1	34	1	2	0	1	foetal	1	no CS	0	1	0	0	1	1440	7.37	10	2	1620	7.37	9	2	NA	12	0	0	0	0	0	0	0	0	0	0	0	0	0	0	0
38.7014	22	0	1	0	0	0	0	1	33.4286	1	1	1	0	no induc	1	no CS	0	0	0	0	0	1755	7.36	10	1	NA	NA	NA	0	NA	NA	0	0	0	0	0	0	0	0	0	0	0	0	0	0	0
28.4082	19	0	1	0	0	0	0	0	39.1429	1	1	1	0	no induc	1	no CS	0	0	0	0	0	2980	7.37	10	0	NA	NA	NA	0	NA	11	0	0	0	0	0	0	0	0	0	0	0	0	0	0	0
22.5068	23	0	0	0	0	0	0	0	39.1429	1	1	1	0	no induc	1	no CS	0	0	0	0	0	3205	7.45	10	0	NA	NA	NA	0	NA	16	0	0	0	0	0	0	0	0	0	0	0	0	0	0	0
27.0219	19	0	0	0	0	0	0	0	40.5714	1	1	1	0	no induc	1	no CS	0	0	0	0	0	3200	7.358	10	0	NA	NA	NA	0	NA	11	0	0	0	0	0	0	0	0	0	0	0	0	0	0	0
29.0904	23	0	1	0	0	0	0	0	39	1	1	1	0	no induc	1	no CS	0	0	0	0	1	2540	7.26	10	0	NA	NA	NA	0	NA	9	0	0	0	0	0	0	0	0	0	0	0	0	0	0	0
30.0301	24	0	1	0	0	0	0	0	40.8571	1	1	0	1	RPM	1	no CS	0	0	0	0	0	3750	7.45	10	0	NA	NA	NA	0	NA	9	0	0	0	0	0	0	0	0	0	0	0	0	0	0	0
31.4329	19	1	0	0	0	0	0	0	39.4286	2	1	0	0	no induc	2	Placenta malposition	0	0	0	0	0	3295	7.288	10	0	NA	NA	NA	0	NA	10	0	0	0	0	0	0	0	0	0	0	0	0	0	0	0
30.3945	19	0	1	0	0	0	0	0	39.5714	1	1	1	0	no induc	1	no CS	0	0	0	0	0	3050	NA	10	0	NA	NA	NA	0	NA	14	0	0	0	0	0	0	0	0	0	0	0	0	0	0	0
32.9945	22	0	1	0	0	0	0	0	39.4286	1	1	1	0	no induc	1	no CS	0	0	0	0	0	3480	7.29	10	0	NA	NA	NA	0	NA	16	0	0	0	0	0	0	0	0	0	0	0	0	0	0	0
29.8712	23	0	1	1	0	0	0	0	39.2857	1	2	0	1	foetal	1	no CS	0	0	0	0	0	2830	7.32	10	0	2400	7.29	10	0	1	18	1	0	0	0	0	0	0	0	0	0	0	0	0	0	0
31.7068	21	0	0	0	0	0	0	0	37.2857	1	1	0	1	foetal	3	Abnormal fetal heart rate	0	0	0	0	1	2190	7.36	10	1	NA	NA	NA	0	NA	11	0	0	0	0	0	0	0	0	0	0	0	0	0	0	0
33.5918	32	NA	1	1	0	0	0	1	27	2	1	0	0	no induc	2	Abnormal fetal heart rate	0	0	0	0	0	720	7.3	10	2	NA	NA	NA	0	1	NA	0	0	0	1	0	0	0	0	0	0	0	0	0	0	0
26.9918	24	0	0	0	0	0	0	1	30.2857	1	2	0	1	no induc	1	no CS	0	1	0	0	0	1270	7.35	10	1	1365	7.37	10	1	NA	NA	0	0	0	0	0	0	0	0	0	0	0	0	0	0	0
30.0219	20	0	0	0	0	0	0	0	42	1	1	0	1	foetal	1	no CS	0	0	0	0	0	3120	7.35	10	0	NA	NA	NA	0	NA	17	0	0	0	0	0	0	0	0	0	0	0	0	0	0	0
26.1068	20	0	1	0	0	0	0	0	40.4286	1	1	1	0	no induc	1	no CS	0	0	0	0	0	3555	7.4	10	0	NA	NA	NA	0	NA	7	0	0	0	0	0	0	0	0	0	0	0	0	0	0	0
37.4685	20	1	0	0	0	0	0	0	40.5714	1	1	1	0	no induc	1	no CS	0	0	0	0	0	3445	7.18	10	0	NA	NA	NA	0	NA	18	0	0	0	0	0	0	0	0	0	0	0	0	0	0	0
34.4082	20	0	1	0	0	0	0	0	39.1429	1	1	0	1	no induc	1	no CS	0	0	0	0	0	2840	7.28	10	0	NA	NA	NA	0	NA	7	1	0	0	0	0	0	0	0	0	0	0	0	0	0	0
25.0384	22	0	0	0	0	0	0	0	41.4286	1	1	1	0	no induc	3	Arrest of labor	0	0	0	0	0	4910	7.33	10	0	NA	NA	NA	0	NA	12	0	0	0	0	0	0	0	0	0	0	0	0	0	0	0
33.8	30	0	1	0	0	0	0	0	40.4286	1	1	1	0	no induc	1	no CS	0	0	1	0	0	4225	7.32	10	0	NA	NA	NA	0	NA	0	0	1	0	0	0	0	0	0	0	0	0	0	0	0	0
34.5644	24	0	0	0	0	0	0	0	41	1	1	0	1	HTA PE	1	no CS	0	0	0	1	0	3785	7.27	10	1	NA	NA	NA	0	NA	10	0	0	0	0	0	0	0	0	0	0	0	0	0	0	0
41.3589	22	0	0	0	0	0	0	0	42.5714	1	1	1	0	no induc	1	no CS	0	0	0	0	0	3150	7.2	10	0	NA	NA	NA	0	NA	4	0	0	0	0	0	0	0	0	0	0	0	0	0	0	0
35.7945	19	0	1	0	0	0	0	0	40.5714	1	1	1	0	no induc	1	no CS	0	0	0	0	0	3230	7.36	10	0	NA	NA	NA	0	NA	13	0	0	0	0	0	0	0	0	0	0	0	0	0	0	0
24.6164	23	0	0	0	0	0	0	0	40.1429	1	1	1	0	no induc	1	no CS	0	0	0	0	0	3375	7.29	10	0	NA	NA	NA	0	NA	24	0	0	0	0	0	0	0	0	0	0	0	0	0	0	0
20.9863	21	0	0	0	0	0	0	0	39.4286	1	1	1	0	no induc	3	Arrest of labor	0	0	0	0	0	3680	7.37	10	0	NA	NA	NA	0	NA	7	0	0	0	0	0	0	0	0	0	0	0	0	0	0	0
36.9836	30	0	1	0	0	0	0	0	39.8571	1	1	1	0	no induc	1	no CS	0	0	0	0	0	3840	7.36	10	0	NA	NA	NA	0	NA	15	0	0	0	0	0	0	0	0	0	0	0	0	0	0	0
23.4	21	0	0	0	0	0	0	0	39.2857	1	1	1	0	no induc	1	no CS	0	0	0	0	0	3140	7.33	10	0	NA	NA	NA	0	NA	12	0	0	0	0	0	0	0	0	0	0	0	0	0	0	0
41.7178	24	1	1	0	0	0	0	0	42	1	1	0	1	term	1	no CS	0	0	0	0	0	3655	7.38	10	0	NA	NA	NA	0	NA	14	0	0	0	0	0	0	0	0	0	0	0	0	0	0	0
31.0466	32	1	0	0	0	0	0	0	42.1429	1	1	1	0	no induc	1	no CS	0	0	0	0	0	3195	7.3	9	0	NA	NA	NA	0	NA	5	0	0	0	0	0	0	0	0	0	0	0	0	0	0	0
26.5589	24	0	0	0	0	0	0	0	38.7143	1	1	1	0	no induc	1	no CS	0	0	0	0	0	2910	7.13	10	0	NA	NA	NA	0	NA	9	0	0	0	0	0	0	0	0	0	0	0	0	0	0	0
35.0548	35	0	1	0	0	0	0	0	38.8571	1	1	1	0	no induc	1	no CS	0	0	0	0	0	4080	7.33	10	0	NA	NA	NA	0	NA	18	0	0	0	0	0	0	0	0	0	0	0	0	0	0	0
38.8986	24	1	1	0	0	0	0	0	39.5714	1	1	1	0	no induc	1	no CS	0	0	1	0	0	3310	7.28	10	0	NA	NA	NA	0	NA	9	0	1	0	0	0	0	0	0	0	0	0	0	0	0	0
38.4	22	NA	1	0	0	0	0	0	40	1	2	0	1	foetal	3	Arrest of labor	0	1	0	0	0	2810	7.29	10	0	2510	7.33	10	0	NA	17	0	0	0	0	0	0	0	0	0	0	0	0	0	0	0
25.2329	19	0	0	0	0	0	0	0	40.7143	1	1	1	0	no induc	1	no CS	0	0	0	0	1	2640	7.31	10	0	NA	NA	NA	0	NA	22	0	0	0	0	0	0	0	0	0	0	0	0	0	0	0
27.4986	22	1	1	0	0	0	0	0	36.4286	1	1	0	1	RPM	1	no CS	1	0	0	0	0	2450	7.41	10	0	NA	NA	NA	0	NA	11	0	0	0	0	0	0	0	0	0	0	0	0	0	0	0
34.663	19	0	1	0	0	0	0	0	39.7143	1	1	1	0	no induc	1	no CS	0	0	0	0	0	2870	7.37	10	0	NA	NA	NA	0	NA	5	0	0	0	0	0	0	0	0	0	0	0	0	0	0	0
26.4164	22	NA	0	0	0	0	0	0	37	1	1	1	0	no induc	1	no CS	0	1	0	0	0	2675	7.118	10	0	NA	NA	NA	0	NA	11	0	0	0	0	0	0	0	0	0	0	0	0	0	0	0
39.6055	20	0	1	0	0	0	0	0	40.2857	1	1	1	0	no induc	1	no CS	0	0	0	0	0	3050	7.17	10	0	NA	NA	NA	0	NA	18	0	0	0	0	0	0	0	0	0	0	0	0	0	0	0
41.1616	22	1	1	0	0	0	0	0	39	1	1	0	1	RPM	1	no CS	0	0	0	0	1	2320	7.37	10	0	NA	NA	NA	0	NA	5	0	0	0	0	0	0	0	0	0	0	0	0	0	0	0
39.2164	21	1	0	0	0	0	0	0	41.5714	1	1	1	0	no induc	1	no CS	0	0	0	0	0	3090	7.25	10	0	NA	NA	NA	0	NA	15	0	0	0	0	0	0	0	0	0	0	0	0	0	0	0
30.2384	19	1	0	0	0	0	0	0	40.7143	1	1	1	0	no induc	1	no CS	0	0	0	0	0	3910	7.2	10	0	NA	NA	NA	0	NA	1	0	0	0	0	0	0	0	0	0	0	0	0	0	0	0
36.5945	21	0	0	0	0	0	0	0	38.2857	1	1	1	0	no induc	1	no CS	0	0	0	0	0	3200	7.29	10	0	NA	NA	NA	0	NA	5	0	0	0	0	0	0	0	0	0	0	0	0	0	0	0
24.4082	32	0	1	1	0	0	0	1	29.4286	1	2	0	0	no induc	2	Maternal	0	1	0	0	0	1650	7.31	10	2	1380	7.29	10	2	2	NA	0	0	0	0	0	0	0	0	0	1	0	0	0	0	0
28.3041	37	1	1	0	0	0	0	0	37.5714	1	1	0	1	HTA PE	1	no CS	0	0	0	0	0	3620	7.3	10	0	NA	NA	NA	0	NA	5	1	0	0	1	0	0	0	0	0	0	0	0	0	0	0
22.6438	19	0	1	0	0	0	0	0	37.8571	1	1	0	1	Maternal	1	no CS	0	0	0	0	0	3110	7.42	10	0	NA	NA	NA	0	NA	0	0	0	0	0	0	0	0	0	0	0	0	0	0	0	0
34.8466	19	NA	0	0	0	0	0	0	40.2857	1	1	1	0	no induc	1	no CS	0	0	0	0	0	3055	7.25	10	0	NA	NA	NA	0	NA	10	0	0	0	0	0	0	0	0	0	0	0	0	0	0	0
35.5616	23	0	1	0	0	0	0	0	40.7143	1	1	0	1	foetal	1	no CS	0	0	0	0	0	3395	7.38	10	0	NA	NA	NA	0	NA	15	0	0	0	0	0	0	0	0	0	0	0	0	0	0	0
25.3699	23	0	0	0	0	0	0	0	41.2857	1	1	1	0	no induc	1	no CS	0	0	0	0	0	3745	7.4	10	0	NA	NA	NA	0	NA	20	0	0	0	0	0	0	0	0	0	0	0	0	0	0	0
39.6137	31	0	1	1	0	0	0	0	40.2857	1	1	1	0	no induc	1	no CS	0	0	0	0	0	3440	7.33	10	0	NA	NA	NA	0	1	10	1	0	0	0	0	0	0	0	0	0	0	0	0	0	0
34.6466	23	0	1	0	0	0	0	0	38.7143	1	1	1	0	no induc	1	no CS	0	0	0	0	0	3135	7.32	10	0	NA	NA	NA	0	NA	13	0	0	0	0	0	0	0	0	0	0	0	0	0	0	0
29.3726	23	0	0	0	0	0	0	0	41.1429	1	1	1	0	no induc	1	no CS	0	0	0	0	0	3005	7.24	10	0	NA	NA	NA	0	NA	22	0	0	0	0	0	0	0	0	0	0	0	0	0	0	0
31.7945	30	0	1	0	0	0	0	0	38.7143	1	1	1	0	no induc	1	no CS	0	0	0	0	0	3900	7.38	10	0	NA	NA	NA	0	NA	10	0	0	0	0	0	0	0	0	0	0	0	0	0	0	0
26.389	23	0	1	0	0	0	0	0	40.1429	1	1	0	1	foetal	1	no CS	0	0	0	0	0	3350	7.39	10	0	NA	NA	NA	0	NA	12	0	0	0	0	0	0	0	0	0	0	0	0	0	0	0
25.9918	21	0	0	0	0	0	0	0	41.7143	1	1	1	0	no induc	1	no CS	0	0	0	0	0	3540	7.18	10	0	NA	NA	NA	0	NA	19	0	0	0	0	0	0	0	0	0	0	0	0	0	0	0
34.6466	22	1	0	0	0	0	0	0	38.8571	1	1	0	1	RPM	1	no CS	0	0	0	0	0	3545	7.31	10	0	NA	NA	NA	0	NA	13	0	0	0	0	0	0	0	0	0	0	0	0	0	0	0
40.2384	37	0	1	0	0	0	0	0	38.5714	1	1	0	1	RPM	1	no CS	0	0	0	0	0	2845	7.36	6	0	NA	NA	NA	0	NA	3	0	0	0	0	0	0	0	0	0	0	0	0	0	0	0
34.2164	33	0	1	1	0	0	0	0	39.1429	1	1	1	0	no induc	1	no CS	0	0	0	0	0	3310	7.34	10	0	NA	NA	NA	0	1	7	0	0	0	0	0	0	0	0	0	0	0	0	0	0	0
39.0219	22	0	0	0	0	0	0	0	40.2857	1	1	1	0	no induc	1	no CS	0	0	0	0	0	3875	7.25	10	0	NA	NA	NA	0	NA	15	0	0	0	0	0	0	0	0	0	0	0	0	0	0	0
25.7288	21	0	0	0	0	0	0	0	40	1	1	1	0	no induc	1	no CS	0	0	0	0	0	3710	7.25	10	0	NA	NA	NA	0	NA	14	0	0	0	0	0	0	0	0	0	0	0	0	0	0	0
26.2219	24	0	1	0	0	0	0	0	41.4286	1	1	1	0	no induc	1	no CS	0	0	0	0	0	3750	7.25	10	0	NA	NA	NA	0	NA	8	0	0	0	0	0	0	0	0	0	0	0	0	0	0	0
37.7096	23	1	1	0	0	0	0	0	36.2857	1	1	1	0	no induc	1	no CS	0	0	0	0	0	2390	7.37	10	0	NA	NA	NA	0	NA	5	0	0	0	0	0	0	0	0	0	0	0	0	0	0	0
34.0685	33	0	1	0	0	0	0	0	41.4286	1	1	1	0	no induc	1	no CS	0	0	0	0	1	2780	7.37	10	0	NA	NA	NA	0	NA	-6	0	0	0	0	0	0	0	0	0	0	0	0	0	0	0
29.1479	31	0	1	0	0	0	0	0	39.5714	1	1	1	0	no induc	1	no CS	0	0	0	0	0	3745	7.42	10	0	NA	NA	NA	0	NA	7	0	0	0	0	0	0	0	0	0	0	0	0	0	0	0
32.4932	23	0	0	0	0	0	0	0	40.2857	1	1	1	0	no induc	3	Abnormal fetal heart rate	0	0	0	0	0	4000	7.31	10	0	NA	NA	NA	0	NA	22	1	0	0	0	0	0	0	0	0	0	0	0	0	0	0
31.6685	24	0	1	0	0	0	0	0	41.1429	1	1	0	1	foetal	1	no CS	0	0	0	0	0	4160	7.48	8	0	NA	NA	NA	0	NA	13	0	0	0	0	0	0	0	0	0	0	0	0	0	0	0
38.7781	20	0	0	0	0	0	0	0	36.5714	1	1	1	0	no induc	1	no CS	0	0	0	0	0	2565	7.23	10	0	NA	NA	NA	0	NA	1	0	0	0	0	0	0	0	0	0	0	0	0	0	0	0
19.737	19	0	1	0	0	0	0	0	39.1429	1	1	1	0	no induc	1	no CS	0	0	0	0	0	3700	7.29	10	0	NA	NA	NA	0	NA	11	0	0	0	0	0	0	0	0	0	0	0	0	0	0	0
29.5699	19	0	1	0	0	0	0	0	40.4286	1	1	1	0	no induc	1	no CS	0	0	0	0	0	3465	7.4	10	0	NA	NA	NA	0	NA	NA	0	0	0	0	0	0	0	0	0	0	0	0	0	0	0
32.6767	23	0	1	0	0	0	0	0	39.2857	1	1	0	1	no induc	1	no CS	0	0	0	0	0	3210	7.38	10	0	NA	NA	NA	0	NA	5	1	0	0	0	0	0	0	0	0	0	0	0	0	0	0
26.8082	23	0	0	0	0	0	0	0	38	1	1	0	1	foetal	1	no CS	0	0	0	0	0	2765	7.41	10	0	NA	NA	NA	0	NA	21	0	0	0	0	0	0	0	0	0	0	0	0	0	0	0
37.811	19	0	1	0	0	0	0	0	40.4286	1	1	1	0	no induc	1	no CS	0	0	0	0	0	3160	7.31	10	0	NA	NA	NA	0	NA	7	0	0	0	0	0	0	0	0	0	0	0	0	0	0	0
34.7041	19	0	1	0	0	0	0	0	37.5714	1	1	1	0	no induc	1	no CS	0	0	0	0	0	3290	7.36	10	0	NA	NA	NA	0	NA	10	0	0	0	0	0	0	0	0	0	0	0	0	0	0	0
30.2247	20	0	0	0	0	0	0	0	40.5714	1	1	1	0	no induc	1	no CS	0	0	0	0	0	3880	7.27	10	0	NA	NA	NA	0	NA	17	0	0	0	0	0	0	0	0	0	0	0	0	0	0	0
39.1452	36	NA	1	1	0	0	0	0	37.5714	1	1	0	1	Maternal	1	no CS	0	0	1	0	0	3220	7.21	10	0	NA	NA	NA	0	1	12	0	1	0	0	0	0	0	0	0	0	0	0	0	0	0
32.1068	23	0	1	0	0	0	0	0	39.8571	1	1	1	0	no induc	1	no CS	0	0	0	0	0	2960	7.4	10	0	NA	NA	NA	0	NA	16	0	0	0	0	0	0	0	0	0	0	0	0	0	0	0
24.9205	20	0	1	0	0	0	0	0	39.5714	1	1	1	0	no induc	1	no CS	0	1	0	0	0	3505	7.27	10	0	NA	NA	NA	0	NA	5	0	0	0	0	0	0	0	0	0	0	0	0	0	0	0
26.6329	31	0	0	0	0	0	0	0	38.4286	1	1	1	0	no induc	1	no CS	0	1	0	0	0	2770	7.17	10	0	NA	NA	NA	0	NA	10	1	0	0	0	0	0	0	0	0	0	0	0	0	0	0
27.0164	20	0	0	0	0	0	0	1	33.2857	1	1	0	1	foetal	2	Abnormal fetal heart rate	0	0	0	0	1	1200	7.26	8	2	NA	NA	NA	0	NA	3	0	0	0	0	0	0	0	0	0	0	0	0	0	0	0
33.2274	22	0	1	0	0	0	0	0	38.8571	1	1	1	0	no induc	1	no CS	0	0	0	0	0	3385	7.34	10	3	NA	NA	NA	0	NA	NA	0	0	0	0	0	0	0	0	0	0	0	0	0	0	0
25.4	22	0	0	0	0	0	0	0	39.4286	1	1	1	0	no induc	1	no CS	0	0	0	0	0	3705	7.21	10	0	NA	NA	NA	0	NA	14	0	0	0	0	0	0	0	0	0	0	0	0	0	0	0
22.0438	22	0	0	0	0	0	0	0	41.1429	1	1	1	0	no induc	1	no CS	0	0	0	0	0	3800	7.33	10	0	NA	NA	NA	0	NA	23	0	0	0	0	0	0	0	0	0	0	0	0	0	0	0
30.4137	22	0	1	0	0	0	0	0	39	1	1	1	0	no induc	1	no CS	0	0	0	0	0	3620	7.43	10	0	NA	NA	NA	0	NA	15	0	0	0	0	0	0	0	0	0	0	0	0	0	0	0
31.9808	20	0	1	0	0	0	0	0	41.2857	1	1	1	0	no induc	1	no CS	0	0	0	0	0	3610	7.44	10	0	NA	NA	NA	0	NA	12	0	0	0	0	0	0	0	0	0	0	0	0	0	0	0
33.0055	20	0	0	0	0	0	0	0	39.1429	1	1	1	0	no induc	1	no CS	0	0	0	0	0	3340	7.3	10	0	NA	NA	NA	0	NA	11	0	0	0	0	0	0	0	0	0	0	0	0	0	0	0
32.9151	24	1	1	1	0	0	0	0	41.5714	1	1	1	0	no induc	1	no CS	0	0	0	0	0	3200	7.34	10	0	NA	NA	NA	0	1	6	1	0	0	0	0	0	0	0	0	0	0	0	0	0	0
18.7315	22	0	0	0	0	0	0	0	39.8571	1	1	1	0	no induc	1	no CS	0	0	0	0	0	3265	7.3	10	0	NA	NA	NA	0	NA	11	0	0	0	0	0	0	0	0	0	0	0	0	0	0	0
34.0247	21	0	1	0	0	0	0	0	41.4286	1	1	1	0	no induc	1	no CS	0	0	0	0	0	4655	7.27	10	0	NA	NA	NA	0	NA	18	0	0	0	0	0	0	0	0	0	0	0	0	0	0	0
40.6795	30	0	1	0	0	0	0	0	39.8571	1	1	1	0	no induc	1	no CS	0	0	0	0	0	3370	7.46	10	0	NA	NA	NA	0	NA	NA	0	0	0	0	0	0	0	0	0	0	0	0	0	0	0
30.5205	21	0	0	0	0	0	0	0	39.1429	1	1	0	1	HTA PE	3	Abnormal fetal heart rate	0	0	0	0	1	2575	7.41	10	0	NA	NA	NA	0	NA	19	0	0	0	1	0	0	0	0	0	0	0	0	0	0	0
32.1041	20	0	1	0	0	0	0	0	40.8571	1	1	1	0	no induc	1	no CS	0	0	0	0	0	3930	7.41	10	0	NA	NA	NA	0	NA	13	0	0	0	0	0	0	0	0	0	0	0	0	0	0	0
24.9753	22	0	1	0	0	0	0	0	41	1	1	1	0	no induc	1	no CS	0	0	0	0	0	3755	7.38	10	0	NA	NA	NA	0	NA	0	0	0	0	0	0	0	0	0	0	0	0	0	0	0	0
30.2082	24	0	1	0	0	0	0	0	39.2857	1	1	1	0	no induc	1	no CS	0	0	0	0	0	2985	7.3	10	0	NA	NA	NA	0	NA	10	0	0	0	0	0	0	0	0	0	0	0	0	0	0	0
30.8959	20	0	0	0	0	0	0	0	38.4286	1	1	1	0	no induc	1	no CS	0	0	0	0	0	3095	7.17	10	0	NA	NA	NA	0	NA	2	0	0	0	0	0	0	0	0	0	0	0	0	0	0	0
33.7014	21	1	0	0	0	0	0	0	39.5714	1	1	0	1	HTA PE	3	Abnormal fetal heart rate	0	0	0	1	1	2355	7.35	10	0	NA	NA	NA	0	NA	14	0	0	0	1	0	0	0	0	0	0	0	0	0	0	0
26.6959	31	0	1	0	0	0	0	0	38.7143	1	1	0	1	no induc	1	no CS	0	0	0	0	0	3380	7.28	10	0	NA	NA	NA	0	NA	8	0	0	0	0	0	0	0	0	0	0	0	0	0	0	0
32.2	22	0	0	0	0	0	0	0	38.5714	1	1	1	0	no induc	1	no CS	0	0	0	0	0	3155	7.33	10	0	NA	NA	NA	0	NA	8	0	0	0	0	0	0	0	0	0	0	0	0	0	0	1
28.2575	22	0	1	1	0	0	0	0	40.8571	1	1	0	1	RPM	1	no CS	0	0	0	0	0	3910	7.15	10	0	NA	NA	NA	0	1	15	0	0	0	0	0	0	0	0	0	0	0	0	0	0	0
35	22	0	0	0	0	0	0	0	39.1429	1	1	1	0	no induc	1	no CS	0	0	0	0	0	3570	7.3	10	0	NA	NA	NA	0	NA	12	0	0	0	0	0	0	0	0	0	0	0	0	0	0	0
24.211	19	0	0	0	0	0	0	0	39.7143	1	1	1	0	no induc	1	no CS	0	0	0	0	0	3480	7.26	10	0	NA	NA	NA	0	NA	7	0	0	0	0	0	0	0	0	0	0	0	0	0	0	0
19.9808	20	0	0	0	0	0	0	0	38.5714	1	1	1	0	no induc	1	no CS	0	0	0	0	0	4035	7.28	10	0	NA	NA	NA	0	NA	13	0	0	0	0	0	0	0	0	0	0	0	0	0	0	0
34.4712	22	0	1	0	0	0	0	0	40.1429	1	1	1	0	no induc	1	no CS	0	0	0	0	0	3020	7.44	10	0	NA	NA	NA	0	NA	2	1	0	0	0	0	0	0	0	0	0	0	0	0	0	0
33.1973	30	0	1	0	0	0	0	0	41.5714	1	1	1	0	no induc	1	no CS	0	0	0	0	0	4250	7.21	10	0	NA	NA	NA	0	NA	12	0	0	0	0	0	0	0	0	0	0	0	0	0	0	0
40.5425	21	0	0	0	0	0	0	0	41.2857	1	1	1	0	no induc	1	no CS	0	0	0	0	0	3430	7.35	10	0	NA	NA	NA	0	NA	21	1	0	0	0	0	0	0	0	0	0	0	0	0	0	0
30.3808	21	0	1	0	0	0	0	0	41	1	1	1	0	no induc	1	no CS	0	0	0	0	0	3740	7.34	10	0	NA	NA	NA	0	NA	22	0	0	0	0	0	0	0	0	0	0	0	0	0	0	0
31.9425	23	1	1	0	0	0	0	0	36.8571	1	1	1	0	no induc	1	no CS	0	0	0	0	0	2425	7.35	10	1	NA	NA	NA	0	NA	19	0	0	0	0	0	0	0	0	0	0	0	0	0	0	0
30.6795	31	0	1	1	0	0	0	0	38.5714	2	2	0	0	no induc	2	Placenta malposition	0	0	0	0	0	3470	7.34	10	1	3850	7.32	9	1	1	17	0	0	0	0	0	0	0	0	0	0	0	0	0	0	0
24.5507	32	0	0	0	0	0	0	0	40.7143	1	1	0	1	RPM	1	no CS	0	0	0	0	0	3560	7.3	10	0	NA	NA	NA	0	NA	5	0	0	0	0	0	0	0	0	0	0	0	0	0	0	0
35.5945	20	0	1	0	0	0	0	0	41.2857	1	1	1	0	no induc	1	no CS	0	0	0	0	0	3570	7.34	10	0	NA	NA	NA	0	NA	5	0	0	0	0	0	0	0	0	0	0	0	0	0	0	0
29.9096	24	0	0	0	0	0	0	0	40.5714	1	1	1	0	no induc	1	no CS	0	0	0	0	0	3460	7.37	10	0	NA	NA	NA	0	NA	6	1	0	0	0	0	0	0	0	0	0	0	0	0	0	0
26.4384	22	0	0	0	0	0	0	0	39.8571	1	1	0	1	foetal	3	Abnormal fetal heart rate	0	0	0	0	0	3620	7.34	10	0	NA	NA	NA	0	NA	21	0	0	0	0	0	0	0	0	0	0	0	0	0	0	0
33.5945	20	NA	1	0	0	0	0	0	33.2857	2	2	0	0	no induc	2	Abnormal fetal heart rate	0	1	0	0	0	1910	7.35	10	1	2260	7.34	10	2	NA	13	0	0	0	0	0	0	0	0	0	0	0	0	0	0	0
28.9041	36	0	1	0	0	0	0	0	39.4286	1	1	0	1	foetal	1	no CS	0	0	0	0	0	2640	7.3	10	0	NA	NA	NA	0	NA	9	0	0	0	0	1	0	0	0	0	0	0	0	0	0	0
37.6	30	0	0	0	0	0	0	1	25.2857	1	2	1	0	no induc	1	no CS	1	1	0	0	0	740	7.28	8	2	740	7.4	7	2	NA	NA	0	0	0	0	0	0	0	0	0	0	0	0	0	0	0
38.6466	35	NA	1	0	0	0	0	0	41	2	1	0	1	no induc	1	no CS	0	0	0	0	0	3175	7.26	10	0	NA	NA	NA	0	NA	2	0	0	0	0	0	0	0	0	0	0	0	0	0	0	0
32.7863	22	0	1	1	0	0	1	0	38.8571	1	1	1	0	no induc	1	no CS	0	0	0	0	0	3495	7.23	10	0	NA	NA	NA	0	1	14	1	0	0	0	0	0	0	0	0	0	0	0	0	0	0
39.5589	24	0	1	0	0	0	0	0	40.4286	1	1	1	0	no induc	3	Abnormal fetal heart rate	0	0	0	0	0	4040	7.09	7	0	NA	NA	NA	0	NA	15	0	0	0	0	0	0	0	0	0	0	0	0	0	0	0
36.8438	31	0	1	1	0	0	1	0	32.1429	2	1	0	0	no induc	2	Abnormal fetal heart rate	0	0	0	0	0	1390	7.13	9	1	NA	NA	NA	0	1	1	1	0	0	1	0	0	0	0	0	0	0	0	0	0	0
34.8521	22	0	0	0	0	0	0	0	40.7143	1	1	1	0	no induc	1	no CS	0	0	0	0	0	3370	7.39	10	0	NA	NA	NA	0	NA	15	0	0	0	0	0	0	0	0	0	0	0	0	0	0	0
29.7863	22	0	1	1	0	0	0	0	39.7143	1	1	0	1	HTA PE	1	no CS	0	0	0	0	0	2870	7.35	10	0	NA	NA	NA	0	1	0	0	0	0	0	0	0	0	0	0	0	0	0	0	0	0
28.9479	22	NA	0	0	0	0	0	0	38.2857	1	2	0	1	no induc	3	Arrest of labor	0	0	0	0	0	2750	7.39	10	0	2915	7.37	10	0	NA	16	0	0	0	0	0	0	0	0	0	0	0	0	0	0	0
29.7836	24	0	1	0	0	0	0	0	40.8571	1	1	0	1	foetal	1	no CS	0	0	0	0	0	3400	7.41	10	0	NA	NA	NA	0	NA	NA	0	0	0	0	0	0	0	0	0	0	0	0	0	0	0
34.1726	32	0	1	1	0	0	0	0	40.7143	1	1	1	0	no induc	1	no CS	0	0	0	0	0	3535	7.42	10	0	NA	NA	NA	0	1	14	1	0	0	0	0	0	0	0	0	0	0	0	0	0	0
26.9753	21	0	1	0	0	0	0	0	41.4286	1	1	1	0	no induc	1	no CS	0	0	0	0	0	3165	7.24	10	0	NA	NA	NA	0	NA	16	0	0	0	0	0	0	0	0	0	0	0	0	0	0	0
34.0795	19	0	1	1	0	0	0	0	39.4286	1	1	1	0	no induc	1	no CS	0	0	0	0	0	2920	7.31	10	1	NA	NA	NA	0	1	12	0	0	0	0	0	0	0	0	0	0	0	0	0	0	0
30.4164	22	NA	0	0	0	0	0	0	40.4286	2	2	1	0	no induc	3	Arrest of labor	0	0	0	0	0	3470	7.35	10	0	3270	7.33	10	0	NA	11	0	0	0	0	0	0	0	0	0	0	0	0	0	0	0
32.5205	22	0	0	0	0	0	0	0	35	1	2	0	1	foetal	1	no CS	0	0	0	0	0	2255	7.34	10	2	1550	7.2	10	2	NA	7	1	0	0	0	0	0	0	0	0	0	0	0	0	0	0
42.1918	22	0	1	0	0	0	0	0	36.7143	1	1	1	0	no induc	1	no CS	0	0	0	0	0	2445	7.26	10	0	NA	NA	NA	0	NA	8	0	0	0	0	0	0	0	0	0	0	0	0	0	0	0
26.589	22	0	1	1	0	0	0	0	39.4286	1	1	1	0	no induc	1	no CS	0	0	0	0	0	3220	7.416	10	0	NA	NA	NA	0	1	11	0	0	0	0	0	0	0	0	0	0	0	0	0	0	0
35.4685	21	0	1	1	0	0	0	0	38.8571	1	1	0	0	no induc	2	Cesarean scar	0	0	0	0	0	3110	7.41	10	0	NA	NA	NA	0	1	11	0	0	0	0	0	0	0	0	0	0	0	0	0	0	0
25.6137	19	0	0	0	0	0	0	0	39.2857	1	1	0	1	RPM	1	no CS	0	0	0	0	0	3155	7.28	10	0	NA	NA	NA	0	NA	13	0	0	0	0	0	0	0	0	0	0	0	0	0	0	0
36.1973	23	0	1	0	0	0	0	0	39	1	1	1	0	no induc	1	no CS	0	0	1	0	0	4790	7.33	10	0	NA	NA	NA	0	NA	12	1	1	0	0	0	0	0	0	0	0	0	0	0	0	0
30.6137	21	NA	1	0	0	0	0	0	38.2857	1	1	1	0	no induc	1	no CS	0	0	0	0	0	3630	7.33	10	3	NA	NA	NA	0	NA	7	0	0	0	0	0	0	0	0	0	0	0	0	0	0	0
30.4027	22	0	0	0	0	0	0	0	40	1	1	1	0	no induc	1	no CS	0	0	0	0	0	3330	7.19	10	0	NA	NA	NA	0	NA	19	0	0	0	0	0	0	0	0	0	0	0	0	0	0	0
29.0027	22	0	1	0	0	0	0	0	37.8571	1	1	0	1	RPM	1	no CS	0	0	0	0	0	3015	7.44	10	0	NA	NA	NA	0	NA	13	0	0	0	0	0	0	0	0	0	0	0	0	0	0	0
41.2493	24	0	1	0	0	0	0	0	40.4286	1	1	1	0	no induc	1	no CS	0	0	0	0	0	3700	7.34	10	0	NA	NA	NA	0	NA	20	0	0	0	0	0	0	0	0	0	0	0	0	0	0	0
38.0904	22	0	1	0	0	0	0	0	41	1	1	1	0	no induc	1	no CS	0	1	0	0	0	4555	7.24	10	0	NA	NA	NA	0	NA	12	0	0	0	0	0	0	0	0	0	0	0	0	0	0	0
29.4082	23	0	0	0	0	0	0	0	41.4286	1	1	1	0	no induc	1	no CS	0	0	0	0	0	4020	7.24	10	0	NA	NA	NA	0	NA	14	0	0	0	0	0	0	0	0	0	0	0	0	0	0	0
24.6932	24	0	1	1	0	0	0	0	40.4286	1	1	1	0	no induc	1	no CS	0	0	0	0	0	3780	7.31	10	0	NA	NA	NA	0	1	8	0	0	0	0	0	0	0	0	0	0	0	0	0	0	0
27.474	24	0	0	0	0	0	0	0	41.4286	1	1	0	1	RPM	1	no CS	0	0	1	0	0	3825	7.18	10	0	NA	NA	NA	0	NA	2	0	1	0	0	0	0	0	0	0	0	0	0	0	0	0
33.3397	19	0	1	0	0	0	0	0	39	1	1	1	0	no induc	1	no CS	0	0	0	0	0	3870	7.44	10	0	NA	NA	NA	0	NA	11	0	0	0	0	0	0	0	0	0	0	0	0	0	0	0
25.737	19	0	1	0	0	0	0	0	38	1	2	0	1	no induc	1	no CS	0	0	0	0	1	2300	7.34	10	0	2760	7.29	9	0	NA	14	0	0	0	0	0	0	0	0	0	0	0	0	0	0	1
33.1753	23	0	0	0	0	0	0	0	41.8571	1	1	0	1	foetal	1	no CS	0	0	0	0	0	3085	7.36	9	0	NA	NA	NA	0	NA	16	0	0	0	0	0	0	0	0	0	0	0	0	0	0	0
39.4356	21	0	0	0	0	0	0	0	39.7143	1	1	0	1	RPM	1	no CS	0	0	0	0	0	3455	7.37	10	0	NA	NA	NA	0	NA	10	0	0	0	0	0	0	0	0	0	0	0	0	0	0	0
26.6247	24	NA	1	0	0	0	0	0	40.2857	1	1	1	0	no induc	1	no CS	0	0	0	0	0	3680	7.29	10	0	NA	NA	NA	0	NA	14	0	0	0	0	0	0	0	0	0	0	0	0	0	0	0
29.326	47	NA	1	0	0	0	1	0	34.8571	1	1	0	1	HTA PE	1	no CS	0	0	0	0	0	1900	7.2	10	2	NA	NA	NA	0	NA	-6	1	0	0	1	0	0	0	0	0	0	0	0	0	0	0
34.0027	23	0	1	0	0	0	0	0	36.2857	1	2	1	0	no induc	1	no CS	0	1	1	0	0	2540	7.4	10	0	2150	7.33	9	0	NA	18	0	1	0	0	0	0	0	0	0	0	0	0	0	0	0
35.9507	23	0	1	0	0	0	0	0	39.8571	1	1	1	0	no induc	1	no CS	0	0	0	0	0	3275	7.22	10	0	NA	NA	NA	0	NA	5	0	0	0	0	0	0	0	0	0	0	0	0	0	0	0
41.6164	23	NA	0	0	0	0	0	0	40.8571	1	1	0	1	foetal	1	no CS	0	0	0	0	0	2960	7.38	10	0	NA	NA	NA	0	NA	9	0	0	0	0	0	0	0	0	0	0	0	0	0	0	0
25.3123	21	0	0	0	0	0	0	0	40.4286	1	1	0	1	foetal	1	no CS	0	0	0	0	1	2570	7.27	10	0	NA	NA	NA	0	NA	3	0	0	0	0	0	0	0	0	0	0	0	0	0	0	0
31.7507	23	0	1	0	0	0	0	0	39.1429	1	1	1	0	no induc	1	no CS	0	0	0	0	0	3490	7.37	10	0	NA	NA	NA	0	NA	14	0	0	0	0	0	0	0	0	0	0	0	0	0	0	0
29.937	38	NA	1	1	0	0	0	0	37	1	1	0	1	HTA PE	2	Maternal	0	0	0	0	0	3820	7.09	10	0	NA	NA	NA	0	1	20	0	0	0	1	0	0	0	0	0	0	0	0	0	0	0
24.4356	21	0	1	0	0	0	0	0	39.7143	1	1	1	0	no induc	1	no CS	0	0	0	0	0	4110	7.22	10	0	NA	NA	NA	0	NA	17	0	0	0	0	0	0	0	0	0	0	0	0	0	0	0
30.2356	20	0	0	0	0	0	0	0	40	1	1	1	0	no induc	1	no CS	0	0	0	0	0	3630	7.32	10	0	NA	NA	NA	0	NA	13	1	0	0	0	0	0	0	0	0	0	0	0	0	0	0
26.926	21	0	0	0	0	0	0	0	41.2857	1	1	0	1	term	1	no CS	0	0	0	0	0	3490	7.24	10	0	NA	NA	NA	0	NA	6	0	0	0	0	0	0	0	0	0	0	0	0	0	0	0
27.8384	21	0	0	0	0	0	0	0	37.5714	1	1	1	0	no induc	1	no CS	0	0	0	0	1	2190	7.17	10	0	NA	NA	NA	0	NA	13	0	0	0	0	0	0	0	0	0	0	0	0	0	0	0
32.4027	20	0	1	0	0	0	0	1	37.8571	1	1	1	0	no induc	1	no CS	0	0	0	0	0	2800	7.34	10	2	NA	NA	NA	0	NA	NA	1	0	0	0	0	0	0	0	0	0	0	0	0	0	0
36.8795	22	0	1	0	0	0	0	0	37.1429	1	1	1	0	no induc	1	no CS	0	0	0	0	0	3030	7.42	10	0	NA	NA	NA	0	NA	11	0	0	0	0	0	0	0	0	0	0	0	0	0	0	0
29.7315	22	0	1	0	0	0	0	0	29	1	1	0	0	no induc	2	Placenta malposition	1	0	0	0	0	1200	7.39	8	2	NA	NA	NA	0	NA	8	0	0	0	0	0	0	0	0	0	0	0	0	0	0	0
32.0904	24	0	0	0	0	0	0	0	40.4286	1	1	1	0	no induc	1	no CS	0	0	0	0	0	2975	7.31	10	0	NA	NA	NA	0	NA	14	0	0	0	0	0	0	0	0	0	0	0	0	0	0	0
28.7616	22	0	0	0	0	0	0	0	38.7143	1	1	1	0	no induc	1	no CS	0	0	0	0	0	2825	7.41	10	0	NA	NA	NA	0	NA	9	0	0	0	0	0	0	0	0	0	0	0	0	0	0	0
35.4192	20	0	0	0	0	0	0	0	39.8571	1	1	1	0	no induc	1	no CS	0	0	0	0	0	3180	7.32	10	0	NA	NA	NA	0	NA	11	0	0	0	0	0	0	0	0	0	0	0	0	0	0	0
33.6082	20	0	0	0	0	0	0	0	40.2857	1	1	0	1	foetal	3	Abnormal fetal heart rate	0	0	0	0	1	2345	7.33	10	0	NA	NA	NA	0	NA	13	0	0	0	0	0	0	0	0	0	0	0	0	0	0	0
39.0027	23	0	1	1	0	0	0	0	39.7143	2	1	0	0	no induc	2	Cesarean scar	0	0	0	0	0	3660	7.28	10	0	NA	NA	NA	0	1	17	1	0	0	0	0	0	0	0	0	0	0	0	0	0	0
37.8164	20	0	0	0	0	0	0	0	41.7143	1	1	0	1	HTA PE	3	Arrest of labor	0	0	0	0	0	4220	7.33	10	0	NA	NA	NA	0	NA	12	0	0	0	0	0	0	0	0	0	0	0	0	0	0	0
33.389	24	0	1	1	0	0	0	0	37.5714	1	1	1	0	no induc	1	no CS	0	1	0	0	0	2855	7.38	10	0	NA	NA	NA	0	1	9	0	0	0	0	0	0	0	0	0	0	0	0	0	0	0
33.0466	21	0	1	1	0	0	0	0	38.7143	1	1	0	0	no induc	2	Cesarean scar	0	0	0	0	0	3460	7.33	10	0	NA	NA	NA	0	2	0	0	0	0	0	0	0	0	0	0	0	0	0	0	0	0
27.2356	20	0	0	0	0	0	0	0	39.5714	1	1	1	0	no induc	1	no CS	0	0	0	0	0	3665	7.11	10	0	NA	NA	NA	0	NA	10	0	0	0	0	0	0	0	0	0	0	0	0	0	0	0
32.5233	24	0	1	0	0	0	0	0	39.5714	1	1	1	0	no induc	1	no CS	0	0	0	0	0	3215	7.41	10	0	NA	NA	NA	0	NA	6	0	0	0	0	0	0	0	0	0	0	0	0	0	0	0
36.726	20	0	1	0	0	0	0	0	42.4286	1	1	1	0	no induc	1	no CS	0	0	0	0	0	4425	7.39	10	0	NA	NA	NA	0	NA	10	0	0	0	0	0	0	0	0	0	0	0	0	0	0	0
37.211	30	0	1	0	0	0	0	0	41	1	1	1	0	no induc	1	no CS	0	0	0	0	0	3290	7.35	10	0	NA	NA	NA	0	NA	11	0	0	0	0	0	0	0	0	0	0	0	0	0	0	0
43.6685	30	0	1	1	0	0	0	0	39.2857	1	1	0	0	no induc	2	Cesarean scar	0	0	0	0	0	3750	7.33	10	0	NA	NA	NA	0	2	8	0	0	0	0	0	0	0	0	0	0	0	0	0	0	0
35.2712	21	0	1	1	0	0	0	0	38.7143	1	1	0	0	no induc	2	Cesarean scar	0	0	0	0	0	3150	7.36	10	0	NA	NA	NA	0	2	3	1	0	0	0	0	0	0	0	0	0	0	0	0	0	0
27.1205	19	0	1	0	0	0	0	0	40.2857	1	1	1	0	no induc	1	no CS	0	0	0	0	0	3245	7.35	10	0	NA	NA	NA	0	NA	13	0	0	0	0	0	0	0	0	0	0	0	0	0	0	0
35.7452	21	0	1	0	0	0	0	0	38.4286	1	1	1	0	no induc	1	no CS	0	0	0	0	0	2565	7.347	10	0	NA	NA	NA	0	NA	11	1	0	0	0	0	0	0	0	0	0	0	0	0	0	0
32.0904	19	0	0	0	0	0	0	0	41	1	1	1	0	no induc	1	no CS	0	0	0	0	0	2860	7.18	10	0	NA	NA	NA	0	NA	13	0	0	0	0	0	0	0	0	0	0	0	0	0	0	0
32.5014	31	NA	0	0	0	0	0	0	41	1	1	0	1	foetal	1	no CS	0	0	0	0	0	3035	7.33	10	0	NA	NA	NA	0	NA	25	0	0	0	0	0	0	0	0	0	0	0	0	0	0	0
42.9507	24	1	1	0	0	0	0	0	39.2857	1	1	1	0	no induc	1	no CS	0	0	0	0	0	3675	7.35	10	0	NA	NA	NA	0	NA	17	0	0	0	0	0	0	0	0	0	0	0	0	0	0	0
32.2822	36	0	1	0	0	0	0	0	40.2857	1	1	0	1	Maternal	1	no CS	0	0	1	0	0	3215	7.33	10	0	NA	NA	NA	0	NA	5	0	1	0	0	0	0	0	0	0	0	0	0	0	0	0
33.9233	31	0	0	0	0	0	0	0	39.7143	2	1	0	1	HTA PE	3	Arrest of labor	0	0	0	0	0	3410	7.32	8	0	NA	NA	NA	0	NA	8	0	0	0	0	0	0	0	0	0	0	0	0	0	0	0
29.4384	21	0	1	0	0	0	0	0	38.7143	1	1	1	0	no induc	1	no CS	0	0	0	0	0	3110	7.13	10	0	NA	NA	NA	0	NA	9	0	0	0	0	0	0	0	0	0	0	0	0	0	0	0
33.4795	24	0	1	1	0	0	0	1	25.1429	1	1	1	0	no induc	1	no CS	0	0	0	0	0	800	7.38	5	2	NA	NA	NA	0	2	NA	0	0	0	0	0	0	0	0	0	0	0	0	0	0	0
32.6192	24	0	1	0	0	0	0	0	41.8571	1	1	1	0	no induc	1	no CS	0	0	0	0	0	3515	7.33	10	0	NA	NA	NA	0	NA	13	0	0	0	0	0	0	0	0	0	0	0	0	0	0	0
35.7096	22	1	1	1	0	0	0	0	39	1	1	0	1	RPM	1	no CS	0	0	0	0	0	3920	7.34	10	0	NA	NA	NA	0	1	18	0	0	0	0	0	0	0	0	0	0	0	0	0	0	0
20.2548	34	0	0	0	0	1	0	0	37.5714	1	1	0	1	foetal	1	no CS	0	0	1	1	0	3145	7.19	10	0	NA	NA	NA	0	NA	11	0	0	1	0	0	0	0	0	0	0	0	0	0	0	0
34.3425	20	0	1	0	0	0	0	0	38.1429	1	1	1	0	no induc	1	no CS	0	1	0	0	0	3505	7.28	10	0	NA	NA	NA	0	NA	22	0	0	0	0	0	0	0	0	0	0	0	0	0	0	0
37.5151	41	0	1	1	0	0	0	0	38.2857	1	1	1	0	no induc	1	no CS	0	0	1	0	0	3595	NA	10	0	NA	NA	NA	0	1	-3	0	1	0	0	0	0	0	0	0	0	0	0	0	0	0
33.0082	44	0	1	1	0	0	1	0	39.1429	1	1	0	1	RPM	3	Arrest of labor	0	0	0	0	0	2765	7.32	10	0	NA	NA	NA	0	1	-2	1	0	0	0	0	0	0	0	0	0	0	0	0	0	0
27.4685	22	0	1	0	0	0	0	0	38.1429	1	1	1	0	no induc	1	no CS	0	0	0	0	0	3475	7.33	10	0	NA	NA	NA	0	NA	19	0	0	0	0	0	0	0	0	0	0	0	0	0	0	0
38.4795	32	1	1	0	0	0	0	0	38.2857	2	1	0	1	foetal	2	Abnormal fetal heart rate	0	0	0	0	1	2350	7.24	8	2	NA	NA	NA	0	NA	16	1	0	0	0	0	0	0	0	0	0	0	0	0	0	0
27.1699	40	0	1	1	0	0	0	0	38.7143	1	1	0	0	no induc	2	Cesarean scar	0	0	0	0	0	3410	7.3	10	0	NA	NA	NA	0	2	-1	0	0	0	0	0	0	0	0	0	0	0	0	0	0	0
27.4466	31	0	1	0	0	0	0	0	39.5714	1	1	1	0	no induc	1	no CS	0	0	0	0	0	3795	7.38	10	0	NA	NA	NA	0	NA	1	0	0	0	0	0	0	0	0	0	0	0	0	0	0	0
27.1452	19	0	0	0	0	0	0	0	39.7143	1	1	1	0	no induc	1	no CS	0	0	0	0	0	3920	7.22	10	0	NA	NA	NA	0	NA	20	0	0	0	0	0	0	0	0	0	0	0	0	0	0	0
27.0932	20	0	1	0	0	0	0	0	40.8571	1	1	1	0	no induc	1	no CS	0	0	0	0	0	3865	7.32	10	0	NA	NA	NA	0	NA	12	0	0	0	0	0	0	0	0	0	0	0	0	0	0	0
29.1068	21	0	0	0	0	0	0	0	40.8571	1	1	0	1	RPM	3	Arrest of labor	0	0	0	0	0	3650	7.29	10	0	NA	NA	NA	0	NA	13	0	0	0	0	0	0	0	0	0	0	0	0	0	0	0
36.8027	24	0	1	1	0	0	0	0	40	1	1	1	0	no induc	3	Abnormal fetal heart rate	0	0	0	0	0	3800	7.17	10	0	NA	NA	NA	0	1	19	0	0	0	0	0	0	0	0	0	0	0	0	0	0	0
24.0164	24	0	1	0	0	0	0	0	39.8571	1	1	1	0	no induc	1	no CS	0	0	0	0	0	3555	7.34	10	0	NA	NA	NA	0	NA	13	0	0	0	0	0	0	0	0	0	0	0	0	0	0	0
39.7918	22	0	1	0	0	0	0	0	40.1429	1	1	1	0	no induc	1	no CS	0	0	0	0	0	3100	7.399	10	0	NA	NA	NA	0	NA	8	0	0	0	0	0	0	0	0	0	0	0	0	0	0	0
25.4685	21	1	1	0	0	0	0	0	37.8571	1	1	0	1	RPM	1	no CS	0	0	0	0	0	2590	7.27	10	0	NA	NA	NA	0	NA	14	0	0	0	0	0	0	0	0	0	0	0	0	0	0	0
20.7288	20	1	0	0	0	0	0	0	37.2857	1	1	1	0	no induc	1	no CS	0	0	0	0	0	2865	7.23	10	0	NA	NA	NA	0	NA	10	0	0	0	0	0	0	0	0	0	0	0	0	0	0	0
34.6301	20	0	1	0	0	0	1	0	37.5714	1	1	1	0	no induc	1	no CS	0	0	0	0	0	2490	7.35	10	0	NA	NA	NA	0	NA	10	1	0	0	0	0	0	0	0	0	0	0	0	0	0	0
28.4685	24	0	1	0	0	0	0	0	39.7143	1	1	1	0	no induc	1	no CS	0	0	0	0	0	3285	7.39	10	0	NA	NA	NA	0	NA	16	0	0	0	0	0	0	0	0	0	0	0	0	0	0	0
34.3808	20	0	0	0	0	0	0	0	39.4286	1	1	1	0	no induc	1	no CS	0	0	0	0	0	3860	7.38	9	0	NA	NA	NA	0	NA	15	0	0	0	0	0	0	0	0	0	0	0	0	0	0	0
33.4164	22	0	1	0	0	0	0	0	39.2857	1	1	0	1	foetal	1	no CS	0	0	0	0	1	2500	7.33	9	0	NA	NA	NA	0	NA	10	1	0	0	0	0	0	0	0	0	0	0	0	0	0	0
42.3452	19	0	1	0	0	0	0	0	39.1429	1	1	1	0	no induc	1	no CS	0	0	0	0	0	3755	7.29	10	0	NA	NA	NA	0	NA	11	0	0	0	0	0	0	0	0	0	0	0	0	0	0	0
30.8466	23	0	0	0	0	0	0	0	40.2857	1	1	1	0	no induc	1	no CS	0	0	0	0	0	3290	7.2	7	0	NA	NA	NA	0	NA	17	0	0	0	0	0	0	0	0	0	0	0	0	0	0	0
23.4658	21	0	0	0	0	0	0	0	42	1	1	0	1	Maternal	1	no CS	0	0	0	0	0	2860	7.25	8	1	NA	NA	NA	0	NA	13	0	0	0	0	0	0	0	0	0	0	0	0	0	0	0
22.5534	23	0	0	0	0	0	0	0	39.7143	1	1	1	0	no induc	1	no CS	0	0	0	0	0	3165	7.342	10	0	NA	NA	NA	0	NA	NA	0	0	0	0	0	0	0	0	0	0	0	0	0	0	0
35.6356	33	0	1	0	0	0	0	0	40	1	1	1	0	no induc	1	no CS	0	0	0	0	0	3645	7.02	9	2	NA	NA	NA	0	NA	7	0	0	0	0	0	0	0	0	0	0	0	0	0	0	0
32.411	21	NA	1	0	0	0	0	0	34.8571	1	2	0	1	foetal	1	no CS	0	0	1	0	0	1790	7.32	10	1	2455	7.3	10	1	NA	15	0	0	1	0	0	0	0	0	0	0	0	0	0	0	0
40.5123	19	0	1	0	0	0	0	0	40.4286	1	1	1	0	no induc	1	no CS	0	0	0	0	0	3480	7.25	10	0	NA	NA	NA	0	NA	14	0	0	0	0	0	0	0	0	0	0	0	0	0	0	0
37.2795	23	0	1	0	0	0	0	0	39.4286	1	1	1	0	no induc	1	no CS	0	0	1	0	0	3125	7.44	10	0	NA	NA	NA	0	NA	10	0	1	0	0	0	0	0	0	0	0	0	0	0	0	0
32.7425	21	0	0	0	0	0	0	0	38	1	1	1	0	no induc	1	no CS	0	0	0	0	0	2490	7.22	10	0	NA	NA	NA	0	NA	16	0	0	0	0	0	0	0	0	0	0	0	0	0	0	0
37.326	21	0	0	0	0	0	0	0	35.7143	2	2	0	1	RPM	1	no CS	0	0	0	0	0	1940	7.34	10	1	2150	7.28	10	1	NA	13	0	0	0	0	0	0	0	0	0	0	0	0	0	0	0
32.0548	33	0	1	0	0	0	0	0	38.7143	1	1	0	1	RPM	3	Abnormal fetal heart rate	0	0	0	0	0	2790	7.37	10	0	NA	NA	NA	0	NA	8	0	0	0	0	0	0	0	0	0	0	0	0	0	0	0
24.9425	19	0	0	0	0	0	0	0	39.2857	2	2	1	0	no induc	1	no CS	0	0	0	0	1	2465	7.32	10	1	2400	7.33	10	0	NA	0	1	0	0	0	0	0	0	0	0	0	0	0	0	0	0
35.4849	23	0	0	0	0	0	0	0	41.1429	1	1	0	1	RPM	1	no CS	0	0	0	0	0	3850	7.28	10	0	NA	NA	NA	0	NA	20	0	0	0	0	0	0	0	0	0	0	0	0	0	0	0
40.2603	22	0	1	0	0	0	1	0	39.8571	1	1	1	0	no induc	1	no CS	0	0	0	0	0	2810	7.436	10	0	NA	NA	NA	0	NA	-1	1	0	0	0	0	0	0	0	0	0	0	0	0	0	0
29.3616	22	0	0	0	0	0	0	0	39.7143	1	1	1	0	no induc	1	no CS	0	0	0	0	0	3045	7.35	10	0	NA	NA	NA	0	NA	13	0	0	0	0	0	0	0	0	0	0	0	0	0	0	0
42.8795	19	0	1	0	0	0	0	0	37.1429	1	1	1	0	no induc	1	no CS	0	0	0	0	0	2670	7.29	10	0	NA	NA	NA	0	NA	12	0	0	0	0	0	0	0	0	0	0	0	0	0	0	0
37.1342	22	0	1	0	0	0	0	0	39.7143	1	1	1	0	no induc	1	no CS	0	0	0	0	0	3700	7.37	10	0	NA	NA	NA	0	NA	7	0	0	0	0	0	0	0	0	0	0	0	0	0	0	0
44.0274	21	0	0	0	0	0	0	0	37.7143	1	2	0	1	HTA PE	3	Arrest of labor	0	0	0	1	0	2470	7.37	10	0	2770	7.34	10	0	NA	5	0	0	0	0	0	0	0	0	0	0	0	0	0	0	0
30.5507	20	0	1	0	0	0	0	0	33.4286	1	2	1	0	no induc	1	no CS	0	1	0	0	0	2230	7.17	10	2	2000	7.21	10	2	NA	NA	0	0	0	0	0	0	0	0	0	0	0	0	0	0	0
31.5534	24	0	1	0	0	0	0	0	39.4286	1	1	1	0	no induc	1	no CS	0	0	0	0	0	3095	7.319	10	0	NA	NA	NA	0	NA	11	0	0	0	0	0	0	0	0	0	0	0	0	0	0	0
40.0493	20	0	1	0	0	0	0	1	34.7143	1	2	0	1	foetal	1	no CS	0	0	0	0	1	1370	7.38	9	2	1925	7.39	10	1	NA	6	1	0	0	0	0	0	0	0	0	0	0	0	0	0	1
27.726	19	0	0	0	0	0	0	0	38.1429	1	1	1	0	no induc	1	no CS	0	0	0	0	0	3300	7.34	10	0	NA	NA	NA	0	NA	14	0	0	0	0	0	0	0	0	0	0	0	0	0	0	0
29.7479	22	0	1	0	0	0	0	0	39.5714	1	1	0	1	RPM	1	no CS	0	0	0	0	0	3000	7.23	10	0	NA	NA	NA	0	NA	10	0	0	0	0	0	0	0	0	0	0	0	0	0	0	0
31.0384	22	0	1	0	0	0	0	0	40.4286	1	1	1	0	no induc	1	no CS	0	0	0	0	0	3520	7.41	10	0	NA	NA	NA	0	NA	18	0	0	0	0	0	0	0	0	0	0	0	0	0	0	0
36.6932	24	1	1	0	0	0	0	0	41.4286	1	1	0	1	no induc	1	no CS	0	0	0	0	0	3160	7.27	10	0	NA	NA	NA	0	NA	7	0	0	0	0	0	0	0	0	0	0	0	0	0	0	0
26.0986	23	0	0	0	0	0	0	0	40.1429	1	1	1	0	no induc	3	Abnormal fetal heart rate	0	0	0	0	0	2955	7.3	10	0	NA	NA	NA	0	NA	18	0	0	0	0	0	0	0	0	0	0	0	0	0	0	0
31.7644	20	0	0	0	0	0	0	0	39.2857	1	1	1	0	no induc	3	Arrest of labor	0	0	0	0	0	3180	7.34	10	0	NA	NA	NA	0	NA	15	0	0	0	0	0	0	0	0	0	0	0	0	0	0	0
32.4438	49	0	1	0	0	0	0	0	39.2857	1	1	1	0	no induc	1	no CS	0	0	0	0	0	3490	7.45	10	0	NA	NA	NA	0	NA	-9	0	0	0	0	0	0	0	0	0	0	0	0	0	0	0
20.4603	20	0	0	0	0	0	0	0	41.7143	1	1	1	0	no induc	3	Arrest of labor	0	0	0	0	0	3385	7.407	10	0	NA	NA	NA	0	NA	8	0	0	0	0	0	0	0	0	0	0	0	0	0	0	0
26.2603	24	0	1	1	0	0	0	0	40.7143	1	1	1	0	no induc	3	Abnormal fetal heart rate	0	0	0	0	0	3065	7.32	10	0	NA	NA	NA	0	1	10	0	0	0	0	0	0	0	0	0	0	0	0	0	0	0
29.1562	21	0	1	0	0	0	0	0	39.4286	1	1	0	1	foetal	1	no CS	0	0	0	0	0	4070	7.38	10	0	NA	NA	NA	0	NA	30	0	0	0	0	0	0	0	0	0	0	0	0	0	0	0
30.0329	21	0	0	0	0	0	0	0	39.8571	1	1	0	1	RPM	1	no CS	0	0	0	0	0	3060	7.26	10	0	NA	NA	NA	0	NA	12	0	0	0	0	0	0	0	0	0	0	0	0	0	0	0
28.6384	24	0	0	0	0	0	0	0	39.2857	1	1	1	0	no induc	1	no CS	0	0	0	0	0	3650	7.35	8	0	NA	NA	NA	0	NA	8	0	0	0	0	0	0	0	0	0	0	0	0	0	0	0
33.8192	20	0	1	0	0	0	0	0	37.2857	1	1	1	0	no induc	1	no CS	0	0	0	0	0	2365	7.33	10	0	NA	NA	NA	0	NA	-5	0	0	0	0	0	0	0	0	0	0	0	0	0	0	0
25.7753	19	0	1	0	0	0	0	0	39.1429	1	1	1	0	no induc	1	no CS	0	0	0	0	0	4230	7.3	10	0	NA	NA	NA	0	NA	17	0	0	0	0	0	0	0	0	0	0	0	0	0	0	0
28.326	24	0	1	1	0	0	0	0	37.8571	1	1	1	0	no induc	1	no CS	0	0	0	0	0	2845	7.3	10	0	NA	NA	NA	0	1	12	0	0	0	0	0	0	0	0	0	0	0	0	0	0	0
39.8877	23	0	1	0	0	0	0	0	38.4286	1	2	0	1	foetal	3	Arrest of labor	0	0	0	0	1	2165	7.33	10	0	2285	7.32	10	0	NA	18	0	0	0	0	0	0	0	0	0	0	0	0	0	0	0
42.5534	21	0	1	0	0	0	0	0	40	1	1	1	0	no induc	1	no CS	0	0	0	0	0	2955	7.31	10	0	NA	NA	NA	0	NA	12	0	0	0	0	0	0	0	0	0	0	0	0	0	0	0
30.7808	20	1	0	0	0	0	0	0	42.7143	1	1	0	1	HTA PE	3	Arrest of labor	0	0	0	0	0	3815	7.36	10	0	NA	NA	NA	0	NA	34	1	0	0	1	0	0	0	0	0	0	0	0	0	0	0
31.8192	20	0	0	0	0	0	0	0	41.1429	2	1	1	0	no induc	1	no CS	0	0	0	0	0	2930	7.13	10	0	NA	NA	NA	0	NA	14	1	0	0	0	0	0	0	0	0	0	0	0	0	0	0
38.7945	21	0	1	0	0	0	0	0	41.2857	1	1	1	0	no induc	1	no CS	0	0	0	0	0	3540	NA	10	0	NA	NA	NA	0	NA	11	0	0	0	0	0	0	0	0	0	0	0	0	0	0	0
39.3945	32	0	1	0	0	0	0	0	40	1	1	1	0	no induc	1	no CS	0	0	0	0	0	3040	7.2	10	0	NA	NA	NA	0	NA	18	0	0	0	0	0	0	0	0	0	0	0	0	0	0	0
33.5973	23	0	1	0	0	0	0	0	39.8571	1	1	1	0	no induc	1	no CS	0	0	0	0	0	3360	7.35	10	0	NA	NA	NA	0	NA	5	0	0	0	0	0	0	0	0	0	0	0	0	0	0	0
28.7041	24	0	0	0	0	0	0	0	39.5714	1	1	1	0	no induc	1	no CS	0	0	0	0	0	3110	7.33	10	0	NA	NA	NA	0	NA	11	0	0	0	0	0	0	0	0	0	0	0	0	0	0	0
36.0712	24	0	0	0	0	0	0	0	37.1429	1	1	0	1	RPM	1	no CS	0	0	0	0	0	3095	7.301	10	0	NA	NA	NA	0	NA	12	0	0	0	0	0	0	0	0	0	0	0	0	0	0	0
33.3068	20	0	1	1	0	0	0	0	41.2857	1	1	0	1	term	1	no CS	0	0	0	0	0	3180	7.36	10	0	NA	NA	NA	0	1	13	0	0	0	0	0	0	0	0	0	0	0	0	0	0	0
30.3178	23	0	1	0	0	0	0	0	39.4286	1	1	1	0	no induc	1	no CS	0	0	0	0	0	3385	7.36	10	0	NA	NA	NA	0	NA	8	0	0	0	0	0	0	0	0	0	0	0	0	0	0	0
30.9397	20	0	1	0	0	0	0	0	39.8571	1	1	1	0	no induc	1	no CS	0	0	0	0	0	3145	7.4	10	0	NA	NA	NA	0	NA	11	0	0	0	0	0	0	0	0	0	0	0	0	0	0	0
23.7205	36	0	1	0	0	0	0	0	38.8571	1	1	1	0	no induc	1	no CS	0	0	0	0	0	3000	7.37	10	0	NA	NA	NA	0	NA	12	0	0	0	0	0	0	0	0	0	0	0	0	0	0	0
30.6055	23	0	1	0	0	0	0	0	38.7143	1	1	1	0	no induc	1	no CS	0	0	0	0	0	2900	7.23	10	0	NA	NA	NA	0	NA	15	0	0	0	0	0	0	0	0	0	0	0	0	0	0	0
19.2685	20	0	0	0	0	0	0	0	39.7143	1	1	1	0	no induc	1	no CS	0	0	0	0	1	2570	7.35	10	0	NA	NA	NA	0	NA	15	0	0	0	0	0	0	0	0	0	0	0	0	0	0	0
37.411	24	0	1	1	0	1	0	0	37.8571	1	1	0	0	no induc	2	Cesarean scar	0	0	1	0	0	2850	7.33	10	0	NA	NA	NA	0	2	11	0	0	1	0	0	0	0	0	0	0	0	0	0	0	0
33.1507	30	0	1	0	0	0	0	0	39.5714	1	1	1	0	no induc	1	no CS	0	0	0	0	0	4230	7.32	10	0	NA	NA	NA	0	NA	11	0	0	0	0	0	0	0	0	0	0	0	0	0	0	0
25.0575	44	0	1	1	0	0	0	0	41.8571	3	1	0	0	no induc	2	Abnormal fetal heart rate	0	0	0	0	0	4055	7.3	9	0	NA	NA	NA	0	1	-4	0	0	0	0	0	0	0	0	0	0	0	0	0	0	0
36.1205	32	0	1	0	0	0	0	0	40.2857	1	1	1	0	no induc	1	no CS	0	0	0	0	0	4440	7.42	10	0	NA	NA	NA	0	NA	21	0	0	0	0	0	0	0	0	0	0	0	0	0	0	0
37.8712	22	0	0	0	0	0	0	0	40.1429	1	1	1	0	no induc	3	Arrest of labor	0	0	0	0	0	4375	7.38	10	0	NA	NA	NA	0	NA	18	0	0	0	0	0	0	0	0	0	0	0	0	0	0	0
30.2	22	0	1	1	0	0	0	0	42.1429	1	1	0	1	term	1	no CS	0	0	0	0	0	2900	7.16	9	0	NA	NA	NA	0	1	16	0	0	0	0	0	0	0	0	0	0	0	0	0	0	0
36.8274	22	1	1	0	0	0	0	0	39.1429	1	1	1	0	no induc	1	no CS	0	0	0	0	0	2865	7.37	10	0	NA	NA	NA	0	NA	10	0	0	0	0	0	0	0	0	0	0	0	0	0	0	0
40.9123	24	1	1	0	0	0	0	0	39.1429	1	1	0	1	foetal	1	no CS	0	0	0	0	0	2995	7.35	10	0	NA	NA	NA	0	NA	16	0	0	0	0	0	0	0	0	0	0	0	0	0	0	0
27.0658	30	0	1	0	0	0	0	0	41	1	1	1	0	no induc	1	no CS	0	0	0	0	0	3480	7.28	10	0	NA	NA	NA	0	NA	1	0	0	0	0	0	0	0	0	0	0	0	0	0	0	0
31.2959	23	0	1	0	0	0	0	0	34.5714	1	1	1	0	no induc	1	no CS	0	0	1	0	0	2195	7.34	10	1	NA	NA	NA	0	NA	7	0	1	0	0	0	0	0	0	0	0	0	0	0	0	0
33.2685	22	0	0	0	0	0	0	0	39	3	1	0	0	no induc	2	Placenta malposition	0	0	0	0	0	3460	7.4	10	0	NA	NA	NA	0	NA	22	0	0	0	0	0	0	0	0	0	0	0	0	0	0	0
40.3562	19	0	0	0	0	0	0	0	40.7143	1	1	1	0	no induc	1	no CS	0	0	0	0	0	3335	7.336	10	0	NA	NA	NA	0	NA	11	0	0	0	0	0	0	0	0	0	0	0	0	0	0	0
37.8356	20	0	1	0	0	0	0	0	38.8571	1	1	0	1	Maternal	1	no CS	0	0	0	0	0	3485	7.19	10	0	NA	NA	NA	0	NA	13	0	0	0	0	0	0	0	0	0	0	0	0	0	0	0
47.7096	31	0	1	1	0	0	0	0	34.7143	1	1	1	0	no induc	1	no CS	0	0	0	0	0	2650	7.29	10	1	NA	NA	NA	0	2	5	0	0	0	0	0	0	0	0	0	0	0	0	0	0	0
36.274	19	NA	1	0	0	0	0	0	39.4286	1	1	1	0	no induc	1	no CS	0	0	0	0	0	3420	7.41	10	0	NA	NA	NA	0	NA	7	0	0	0	0	0	0	0	0	0	0	0	0	0	0	0
34.8055	20	0	1	1	0	0	0	0	40.7143	1	1	1	0	no induc	1	no CS	0	0	0	0	0	2765	7.2	10	0	NA	NA	NA	0	1	8	0	0	0	0	0	0	0	0	0	0	0	0	0	0	0
31.0548	20	0	0	0	0	0	0	0	35.4286	1	2	0	1	foetal	1	no CS	0	0	0	0	0	1900	7.28	10	1	1785	7.35	10	2	NA	NA	0	0	0	0	0	0	0	0	0	0	0	0	0	0	0
32.3068	23	0	1	0	0	0	0	0	39.8571	1	1	1	0	no induc	1	no CS	0	0	0	0	0	3670	7.39	10	0	NA	NA	NA	0	NA	17	0	0	0	0	0	0	0	0	0	0	0	0	0	0	0
35.1315	20	1	0	0	0	0	0	0	39	2	1	1	0	no induc	2	Placenta malposition	0	0	0	0	0	3200	7.32	10	0	NA	NA	NA	0	NA	18	0	0	0	0	0	0	0	0	0	0	0	0	0	0	0
29.3973	24	0	1	0	0	0	0	0	39.1429	1	1	1	0	no induc	1	no CS	0	0	0	0	0	2935	7.37	10	0	NA	NA	NA	0	NA	26	0	0	0	0	0	0	0	0	0	0	0	0	0	0	0
32.3342	31	0	1	0	0	0	0	0	40.2857	1	1	1	0	no induc	1	no CS	0	0	0	0	0	3090	7.4	10	0	NA	NA	NA	0	NA	8	0	0	0	0	0	0	0	0	0	0	0	0	0	0	0
27.2548	21	0	0	0	0	0	0	0	40.8571	1	1	1	0	no induc	3	Abnormal fetal heart rate	0	0	0	0	0	3230	7.24	10	0	NA	NA	NA	0	NA	17	0	0	0	0	0	0	0	0	0	0	0	0	0	0	0
32.4164	19	0	0	0	0	0	0	0	39.8571	1	1	1	0	no induc	1	no CS	0	0	0	0	0	3610	7.34	10	0	NA	NA	NA	0	NA	8	0	0	0	0	0	0	0	0	0	0	0	0	0	0	0
30.074	21	0	1	0	0	0	0	0	41.5714	1	1	1	0	no induc	1	no CS	0	0	0	0	0	3345	6.93	10	0	NA	NA	NA	0	NA	17	1	0	0	0	0	0	0	0	0	0	0	0	0	0	0
29.5945	22	0	0	0	0	0	0	0	39.4286	1	1	1	0	no induc	1	no CS	0	0	0	0	0	3495	7.141	10	0	NA	NA	NA	0	NA	8	0	0	0	0	3	0	0	0	0	0	0	0	0	0	0
34.8548	21	0	1	0	0	0	1	0	38	1	1	1	0	no induc	1	no CS	0	1	0	0	0	2690	7.45	10	0	NA	NA	NA	0	NA	6	1	0	0	0	0	0	0	0	0	0	0	0	0	0	0
37.4986	38	0	1	0	0	0	0	0	37.8571	1	1	1	0	no induc	1	no CS	0	0	0	0	0	3180	7.46	10	0	NA	NA	NA	0	NA	-4	0	0	0	0	0	0	0	0	0	0	0	0	0	0	0
30.063	19	0	0	0	0	0	0	0	40.8571	1	1	0	1	HTA PE	1	no CS	0	0	0	0	0	3020	7.26	10	0	NA	NA	NA	0	NA	8	0	0	0	0	0	0	0	0	0	0	0	0	0	0	0
35.4055	23	1	1	0	0	0	0	0	39.8571	1	1	1	0	no induc	1	no CS	0	0	0	0	0	3770	7.35	10	0	NA	NA	NA	0	NA	18	0	0	0	0	0	0	0	0	0	0	0	0	0	0	0
29.4685	19	0	1	0	0	0	0	0	39.8571	1	1	1	0	no induc	1	no CS	0	0	0	0	0	3025	7.44	10	0	NA	NA	NA	0	NA	7	0	0	0	0	0	0	0	0	0	0	0	0	0	0	0
40.274	20	0	0	0	0	0	0	0	38.4286	1	1	0	1	foetal	3	Abnormal fetal heart rate	0	0	0	0	1	1990	7.26	9	2	NA	NA	NA	0	NA	6	0	0	0	0	0	0	0	0	0	0	0	0	0	0	0
25.9205	35	NA	1	0	0	0	0	0	36.7143	1	1	1	0	no induc	1	no CS	0	0	0	0	0	2750	7.41	10	0	NA	NA	NA	0	NA	9	0	0	0	0	0	0	0	0	0	0	0	0	0	0	0
32.6904	22	0	0	0	0	0	0	0	39.5714	2	1	1	0	no induc	3	Arrest of labor	0	0	0	0	0	2660	7.29	10	0	NA	NA	NA	0	NA	18	0	0	0	0	0	0	0	0	0	0	0	0	0	0	0
28.5096	22	NA	1	0	0	0	0	0	39.7143	1	1	1	0	no induc	3	Abnormal fetal heart rate	0	0	0	0	0	3280	7.28	10	0	NA	NA	NA	0	NA	10	0	0	0	0	0	0	0	0	0	0	0	0	0	0	0
31.4055	19	0	1	0	0	0	0	0	39.7143	2	1	1	0	no induc	1	no CS	0	0	0	0	0	3325	7.42	10	0	NA	NA	NA	0	NA	9	0	0	0	0	0	0	0	0	0	0	0	0	0	0	0
29.0658	22	0	1	0	0	0	0	0	41.1429	1	1	1	0	no induc	1	no CS	0	0	0	0	0	3920	7.34	10	0	NA	NA	NA	0	NA	14	0	0	0	0	0	0	0	0	0	0	0	0	0	0	0
25.6164	19	0	1	0	0	0	0	0	40.8571	1	1	1	0	no induc	1	no CS	0	0	0	0	0	3840	7.33	10	0	NA	NA	NA	0	NA	13	0	0	0	0	0	0	0	0	0	0	0	0	0	0	0
42.1808	22	0	1	0	0	0	0	0	40	1	1	1	0	no induc	1	no CS	0	0	0	0	0	3640	7.43	10	0	NA	NA	NA	0	NA	9	0	0	0	0	0	0	0	0	0	0	0	0	0	0	0
20.2712	22	0	0	0	0	0	0	0	38.5714	1	1	1	0	no induc	1	no CS	0	0	0	0	1	2360	7.34	10	0	NA	NA	NA	0	NA	5	0	0	0	0	0	0	0	0	0	0	0	0	0	0	0
24.2	24	0	1	0	0	0	0	0	39.2857	1	1	0	1	RPM	1	no CS	0	0	0	0	0	3110	7.52	10	0	NA	NA	NA	0	NA	3	0	0	0	0	0	0	0	0	0	0	0	0	0	0	0
33.5397	20	1	1	0	0	0	0	0	40.5714	1	1	1	0	no induc	1	no CS	0	0	0	0	0	3450	7.33	10	0	NA	NA	NA	0	NA	16	0	0	0	0	0	0	0	0	0	0	0	0	0	0	0
38.0164	23	0	1	0	0	0	0	0	40.7143	1	1	1	0	no induc	1	no CS	0	0	0	0	0	3690	7.4	10	0	NA	NA	NA	0	NA	14	0	0	0	0	0	0	0	0	0	0	0	0	0	0	0
33.1479	20	0	0	0	0	0	0	0	38	1	1	1	0	no induc	1	no CS	0	0	0	0	0	2770	7.406	10	0	NA	NA	NA	0	NA	10	0	0	0	0	0	0	0	0	0	0	0	0	0	0	0
25.1342	24	0	0	0	0	0	0	0	40.1429	1	1	1	0	no induc	1	no CS	0	0	0	0	0	3065	7.32	10	0	NA	NA	NA	0	NA	10	0	0	0	0	0	0	0	0	0	0	0	0	0	0	0
29.5945	22	0	1	0	0	0	0	0	40.2857	1	1	1	0	no induc	1	no CS	0	0	0	0	0	3885	7.37	10	0	NA	NA	NA	0	NA	18	0	0	0	0	0	0	0	0	0	0	0	0	0	0	0
22.4274	19	0	0	0	0	0	0	0	38	1	1	1	0	no induc	1	no CS	0	0	0	0	0	2760	7.36	10	0	NA	NA	NA	0	NA	9	0	0	0	0	0	0	0	0	0	0	0	0	0	0	0
19.1123	21	0	0	0	0	0	0	0	41	1	1	1	0	no induc	1	no CS	0	0	0	0	0	3125	7.23	10	0	NA	NA	NA	0	NA	14	0	0	0	0	0	0	0	0	0	0	0	0	0	0	0
34.0384	30	0	0	0	0	0	0	0	38.8571	2	1	0	0	no induc	2	Maternal	0	0	1	0	0	3480	7.37	8	0	NA	NA	NA	0	NA	4	0	1	0	0	0	0	0	0	0	0	0	0	0	0	0
27.1863	19	0	1	0	0	0	0	0	38.7143	1	1	1	0	no induc	3	Abnormal fetal heart rate	0	0	0	0	0	3150	7.23	10	0	NA	NA	NA	0	NA	18	0	0	0	0	0	0	0	0	0	0	0	0	0	0	0
32.0685	22	0	1	1	0	0	0	0	39.5714	1	1	1	0	no induc	1	no CS	0	0	0	0	0	2750	7.36	10	0	NA	NA	NA	0	1	14	0	0	0	0	0	0	0	0	0	0	0	0	0	0	0
34.2	20	0	1	1	0	0	0	0	39.4286	1	1	1	0	no induc	1	no CS	0	0	0	0	0	3155	7.34	10	0	NA	NA	NA	0	1	15	0	0	0	0	0	0	0	0	0	0	0	0	0	0	0
32.4192	20	0	0	0	0	0	0	0	37.7143	1	1	1	0	no induc	1	no CS	0	0	0	0	0	2995	7.11	10	0	NA	NA	NA	0	NA	11	0	0	0	0	0	0	0	0	0	0	0	0	0	0	0
29.5014	23	0	0	0	0	0	0	0	41.8571	1	1	1	0	no induc	1	no CS	0	0	0	0	0	4220	7.38	10	0	NA	NA	NA	0	NA	16	0	0	0	0	0	0	0	0	0	0	0	0	0	0	0
35.9562	22	0	1	1	0	0	0	0	40.2857	1	1	0	1	foetal	1	no CS	0	0	0	0	0	3900	7.27	10	0	NA	NA	NA	0	1	5	0	0	0	0	0	0	0	0	0	0	0	0	0	0	0
31.1753	23	0	1	0	0	0	0	0	39.1429	1	1	0	1	foetal	1	no CS	0	0	0	0	0	2995	7.38	10	0	NA	NA	NA	0	NA	11	1	0	0	0	0	0	0	0	0	0	0	0	0	0	0
35.2822	20	0	1	0	1	0	0	0	39.7143	1	1	1	0	no induc	1	no CS	0	0	0	0	0	2715	7.35	10	0	NA	NA	NA	0	NA	15	0	0	0	0	0	0	0	0	0	0	0	0	0	0	0
22.5178	19	0	1	0	0	0	0	0	39	1	1	1	0	no induc	1	no CS	0	0	0	0	0	3355	7.35	10	0	NA	NA	NA	0	NA	17	0	0	0	0	0	0	0	0	0	0	0	0	0	0	0
30.0795	35	0	1	1	0	0	0	0	38.2857	1	1	1	0	no induc	3	Arrest of labor	0	0	0	0	0	2960	7.27	10	0	NA	NA	NA	0	1	3	0	0	0	0	0	0	0	0	0	0	0	0	0	0	0
20.926	19	0	0	0	0	0	0	0	40.7143	1	1	1	0	no induc	1	no CS	0	0	0	0	0	3605	7.3	10	0	NA	NA	NA	0	NA	23	0	0	0	0	0	0	0	0	0	0	0	0	0	0	0
34.7068	24	0	0	0	0	0	0	0	39	2	1	0	0	no induc	2	Maternal	0	1	1	0	0	3140	7.33	10	0	NA	NA	NA	0	NA	2	0	1	0	0	0	0	0	0	0	0	0	0	0	0	0
38.789	30	0	1	1	0	0	0	0	39.4286	2	1	0	1	HTA PE	1	no CS	0	0	0	1	0	3500	7.05	10	0	NA	NA	NA	0	1	8	0	0	0	1	0	0	0	0	0	0	0	0	0	0	0
29.2219	21	1	1	0	0	0	0	0	41.5714	1	1	1	0	no induc	1	no CS	0	0	0	0	0	3225	7.38	10	0	NA	NA	NA	0	NA	16	0	0	0	0	0	0	0	0	0	0	0	0	0	0	0
32.0411	21	0	0	0	0	0	0	0	41	1	1	1	0	no induc	1	no CS	0	0	0	0	0	4255	7.31	10	0	NA	NA	NA	0	NA	9	0	0	0	0	0	0	0	0	0	0	0	0	0	0	0
36.4082	21	0	1	1	0	0	0	0	41.7143	1	1	1	0	no induc	1	no CS	0	0	0	0	0	3540	7.338	10	0	NA	NA	NA	0	1	19	0	0	0	0	0	0	0	0	0	0	0	0	0	0	0
34.2767	21	0	1	0	0	0	0	0	38.5714	1	2	0	1	foetal	1	no CS	0	0	0	0	0	2525	7.38	10	0	2440	7.34	10	0	NA	16	0	0	0	0	0	0	0	0	0	0	0	0	0	0	1
27.4	21	0	1	1	0	0	0	0	39.5714	1	1	1	0	no induc	1	no CS	0	0	0	0	0	3585	7.3	10	0	NA	NA	NA	0	1	19	0	0	0	0	0	0	0	0	0	0	0	0	0	0	0
31.2795	20	0	0	0	0	0	0	0	42	2	1	1	0	no induc	3	Arrest of labor	0	0	0	0	0	3585	7.26	10	0	NA	NA	NA	0	NA	7	0	0	0	0	0	0	0	0	0	0	0	0	0	0	0
34.6219	35	NA	1	0	0	0	0	0	42.2857	1	1	0	1	RPM	2	Abnormal fetal heart rate	0	0	0	0	0	3580	7.28	8	2	NA	NA	NA	0	NA	0	0	0	0	0	0	0	0	0	0	0	0	0	0	0	0
24.5425	21	1	1	0	0	0	0	0	34.1429	1	1	1	0	no induc	1	no CS	0	0	0	0	0	2510	7.25	10	1	NA	NA	NA	0	NA	6	0	0	0	0	0	0	0	0	0	0	0	0	0	0	0
25.189	24	0	0	0	0	0	0	0	39	1	1	1	0	no induc	1	no CS	0	0	0	0	0	3080	7.43	10	0	NA	NA	NA	0	NA	14	0	0	0	0	0	0	0	0	0	0	0	0	0	0	0
40.1151	33	NA	1	0	0	0	0	0	40.4286	1	1	1	0	no induc	1	no CS	0	0	1	0	0	4065	7.41	10	0	NA	NA	NA	0	NA	7	1	1	0	0	0	0	0	0	0	0	0	0	0	0	0
34.1397	22	NA	1	0	0	0	0	0	41	1	1	1	0	no induc	1	no CS	0	0	0	0	0	3330	7.25	10	0	NA	NA	NA	0	NA	12	0	0	0	0	0	0	0	0	0	0	0	0	0	0	0
28.6356	32	NA	1	0	0	1	0	0	38	1	1	0	1	foetal	1	no CS	0	0	1	0	0	3110	7.36	10	0	NA	NA	NA	0	NA	5	0	0	1	0	0	0	0	0	0	0	0	0	0	0	0
33.2795	24	0	0	0	0	0	0	0	40.7143	2	1	0	1	foetal	3	Abnormal fetal heart rate	0	0	0	0	0	3435	7.15	10	0	NA	NA	NA	0	NA	22	0	0	0	0	0	0	0	0	0	0	0	0	0	0	0
22.5178	23	0	1	0	0	0	0	0	41.1429	1	1	1	0	no induc	1	no CS	0	0	0	0	0	3485	7.33	10	0	NA	NA	NA	0	NA	2	0	0	0	0	0	0	0	0	0	0	0	0	0	0	0
37.2466	21	1	1	0	0	0	0	0	40.5714	1	1	0	1	no induc	1	no CS	0	0	0	0	0	3570	7.38	10	0	NA	NA	NA	0	NA	16	0	0	0	0	0	0	0	0	0	0	0	0	0	0	0
16.9452	19	0	1	1	0	0	0	0	37.2857	1	1	1	0	no induc	1	no CS	0	0	0	0	0	2820	7.24	10	0	NA	NA	NA	0	1	14	0	0	0	0	0	0	0	0	0	0	0	0	0	0	0
36.1014	22	0	1	0	0	0	0	0	40.4286	1	1	1	0	no induc	1	no CS	0	0	0	0	0	3575	7.34	10	0	NA	NA	NA	0	NA	15	0	0	0	0	0	0	0	0	0	0	0	0	0	0	0
34.5726	22	1	0	0	0	0	0	0	40.5714	2	1	1	0	no induc	1	no CS	0	0	0	0	0	3570	7.26	10	0	NA	NA	NA	0	NA	17	0	0	0	0	0	0	0	0	0	0	0	0	0	0	0
18.137	22	0	0	0	0	0	0	0	41.2857	1	1	0	1	foetal	1	no CS	0	0	0	0	0	3600	7.41	10	0	NA	NA	NA	0	NA	22	0	0	0	0	0	0	0	0	0	0	0	0	0	0	0
23.0575	24	0	0	0	0	0	0	0	33.4286	2	1	0	0	no induc	2	Abnormal fetal heart rate	0	0	0	0	0	2000	7.37	7	2	NA	NA	NA	0	NA	13	0	0	0	0	0	0	0	0	0	0	0	0	0	0	0
33.8164	24	0	1	0	0	0	0	0	41.5714	1	1	0	1	no induc	1	no CS	0	0	0	0	0	4355	7.31	10	0	NA	NA	NA	0	NA	10	1	0	0	0	0	0	0	0	0	0	0	0	0	0	0
30.6603	38	0	1	0	1	0	0	0	31.4286	1	2	1	0	no induc	1	no CS	0	0	0	0	0	1800	7.36	10	2	1800	7.33	10	2	NA	1	0	0	0	0	0	0	0	0	0	0	0	0	0	0	0
31.1205	19	1	1	0	0	0	0	0	39.1429	1	1	1	0	no induc	1	no CS	0	1	0	0	0	3125	7.3	10	0	NA	NA	NA	0	NA	14	0	0	0	0	0	0	0	0	0	0	0	0	0	0	0
27.7233	20	0	0	0	0	0	0	0	40.4286	1	1	1	0	no induc	1	no CS	0	0	0	0	0	3125	7.226	10	0	NA	NA	NA	0	NA	13	0	0	0	0	0	0	0	0	0	0	0	0	0	0	0
33.3397	19	0	1	0	0	0	0	0	39.2857	1	1	1	0	no induc	1	no CS	0	0	0	0	0	3525	7.38	10	0	NA	NA	NA	0	NA	12	0	0	0	0	0	0	0	0	0	0	0	0	0	0	0
35.5315	20	0	1	1	0	0	0	0	39	1	1	1	0	no induc	1	no CS	0	0	0	0	0	2730	7.3	10	0	NA	NA	NA	0	1	14	0	0	0	0	0	0	0	0	0	0	0	0	0	0	0
33.874	20	0	1	0	0	0	0	0	40.5714	1	1	0	1	foetal	1	no CS	0	0	0	0	0	3790	7.34	10	0	NA	NA	NA	0	NA	10	0	0	0	0	0	0	0	0	0	0	0	0	0	0	0
32.7945	22	0	1	0	0	0	0	0	40.5714	1	1	1	0	no induc	1	no CS	0	0	0	0	0	3805	7.277	10	0	NA	NA	NA	0	NA	15	0	0	0	0	0	0	0	0	0	0	0	0	0	0	0
22.4	24	0	0	0	0	0	0	0	39.7143	1	1	1	0	no induc	1	no CS	0	1	0	0	0	3565	7.35	10	0	NA	NA	NA	0	NA	15	0	0	0	0	0	0	0	0	0	0	0	0	0	0	0
32.389	24	0	1	0	0	0	0	0	39.5714	1	1	1	0	no induc	1	no CS	0	0	0	0	0	3720	7.36	10	0	NA	NA	NA	0	NA	12	0	0	0	0	0	0	0	0	0	0	0	0	0	0	0
30.6082	19	0	0	0	0	0	0	0	40.2857	1	1	1	0	no induc	3	Abnormal fetal heart rate	0	1	0	0	0	3120	7.18	10	0	NA	NA	NA	0	NA	8	1	0	0	0	0	0	0	0	0	0	0	0	0	0	0
40.474	21	0	0	0	0	0	0	0	40.7143	1	1	0	1	RPM	1	no CS	0	0	0	0	0	2935	7.29	10	0	NA	NA	NA	0	NA	17	0	0	0	0	0	0	0	0	0	0	0	0	0	0	0
31.5918	23	0	0	0	0	0	0	0	40.7143	1	1	1	0	no induc	1	no CS	0	0	0	0	0	3170	7.34	10	0	NA	NA	NA	0	NA	8	0	0	0	0	0	0	0	0	0	0	0	0	0	0	0
32.8493	23	0	1	1	0	0	0	0	37.5714	2	2	1	0	no induc	2	Maternal	0	0	0	0	1	1930	7.28	10	1	2530	7.29	10	0	1	14	0	0	0	0	0	0	0	0	0	0	0	0	0	0	0
31.8849	22	0	1	0	0	0	0	0	36.8571	1	1	1	0	no induc	1	no CS	0	0	0	0	0	2010	7.29	10	1	NA	NA	NA	0	NA	NA	0	0	0	0	0	0	0	0	0	0	0	0	0	0	0
30.1041	24	0	0	0	0	0	0	0	38.7143	1	1	1	0	no induc	1	no CS	0	0	0	0	0	2875	7.4	10	0	NA	NA	NA	0	NA	21	0	0	0	0	0	0	0	0	0	0	0	0	0	0	0
26.5863	20	NA	1	0	0	0	0	0	34.4286	2	1	1	0	no induc	3	Abnormal fetal heart rate	0	0	0	0	0	2145	7.28	7	2	NA	NA	NA	0	NA	8	0	0	0	0	0	0	0	0	0	0	0	0	0	0	0
32.6164	36	0	0	0	0	0	0	0	41	1	1	1	0	no induc	3	Arrest of labor	0	0	0	0	0	3730	7.351	10	0	NA	NA	NA	0	NA	19	0	0	0	0	3	0	0	0	0	0	0	0	0	0	0
35.2685	34	0	1	1	0	0	0	0	32.1429	1	1	0	0	no induc	2	Abnormal fetal heart rate	0	0	0	0	0	1220	7.24	10	2	NA	NA	NA	0	1	9	1	0	0	1	0	0	0	0	0	0	0	0	0	0	0
28.6849	32	0	1	0	0	0	0	0	40.4286	1	1	0	1	HTA PE	3	Abnormal fetal heart rate	0	0	0	0	0	3835	7.29	10	0	NA	NA	NA	0	NA	5	0	0	0	1	0	0	0	0	0	0	0	0	0	0	0
31.9589	21	0	0	0	0	0	0	0	37.8571	1	1	1	0	no induc	1	no CS	0	1	0	0	0	2790	7.34	10	0	NA	NA	NA	0	NA	10	1	0	0	0	0	0	0	0	0	0	0	0	0	0	0
36.4247	22	0	1	0	0	0	0	0	40.1429	1	1	1	0	no induc	1	no CS	0	0	0	0	0	3545	7.29	10	0	NA	NA	NA	0	NA	10	0	0	0	0	0	0	0	0	0	0	0	0	0	0	0
37.2822	33	0	0	0	0	0	0	0	39	1	1	0	1	HTA PE	1	no CS	0	1	0	0	0	3485	7.27	10	0	NA	NA	NA	0	NA	14	0	0	0	1	0	0	0	0	0	0	0	0	0	0	0
27.3151	31	0	1	0	0	0	0	0	40.7143	1	1	1	0	no induc	1	no CS	0	0	0	0	0	3915	7.36	10	0	NA	NA	NA	0	NA	3	0	0	0	0	0	0	0	0	0	0	0	0	0	0	0
26.0603	22	0	0	0	0	0	0	0	40.5714	1	1	1	0	no induc	1	no CS	0	0	1	0	1	2665	7.36	10	0	NA	NA	NA	0	NA	12	1	1	0	0	0	0	0	0	0	0	0	0	0	0	0
35.6493	32	0	1	0	0	0	0	0	41.2857	1	1	1	0	no induc	1	no CS	0	0	0	0	0	4030	7.3	10	0	NA	NA	NA	0	NA	0	0	0	0	0	0	0	0	0	0	0	0	0	0	0	0
25.5014	20	0	0	0	0	0	0	0	41.2857	1	1	1	0	no induc	1	no CS	0	0	0	0	0	3450	7.38	10	0	NA	NA	NA	0	NA	6	0	0	0	0	0	0	0	0	0	0	0	0	0	0	0
29.3123	22	0	1	0	0	0	0	0	41.1429	2	1	1	0	no induc	1	no CS	0	0	0	0	0	3145	7.23	10	0	NA	NA	NA	0	NA	2	0	0	0	0	0	0	0	0	0	0	0	0	0	0	0
29.4	19	0	1	0	0	0	0	0	38.7143	1	1	1	0	no induc	1	no CS	0	0	0	0	0	3545	7.35	10	0	NA	NA	NA	0	NA	12	1	0	0	0	0	0	0	0	0	0	0	0	0	0	0
34.2959	30	0	1	0	0	0	0	0	40.1429	1	1	1	0	no induc	1	no CS	0	0	0	0	0	3055	7.29	10	0	NA	NA	NA	0	NA	14	0	0	0	0	0	0	0	0	0	0	0	0	0	0	0
24.4301	19	0	0	0	0	0	0	0	39.2857	1	1	1	0	no induc	1	no CS	0	0	0	0	0	2720	7.21	9	0	NA	NA	NA	0	NA	14	0	0	0	0	0	0	0	0	0	0	0	0	0	0	0
28.7973	24	0	0	0	0	0	0	0	39.4286	1	1	1	0	no induc	3	Arrest of labor	0	0	0	0	0	3665	7.32	10	0	NA	NA	NA	0	NA	12	0	0	0	0	0	0	0	0	0	0	0	0	0	0	0
30.7151	24	0	1	1	0	0	0	0	38.4286	1	1	0	0	no induc	2	Cesarean scar	0	0	0	0	0	2945	7.3	10	0	NA	NA	NA	0	2	12	1	0	0	0	0	0	0	0	0	0	0	0	0	0	0
33.2411	19	0	1	1	0	0	0	0	42.2857	1	1	1	0	no induc	3	Abnormal fetal heart rate	0	0	0	0	0	3845	7.2	10	0	NA	NA	NA	0	1	16	0	0	0	0	0	0	0	0	0	0	0	0	0	0	0
27.8164	33	0	0	0	0	0	0	0	38.7143	1	1	1	0	no induc	1	no CS	0	0	1	0	0	3135	7.17	10	0	NA	NA	NA	0	NA	2	0	1	0	0	0	0	0	0	0	0	0	0	0	0	0
18.8	19	0	0	0	0	0	0	0	39.1429	1	1	1	0	no induc	1	no CS	0	0	0	0	0	3535	7.47	10	0	NA	NA	NA	0	NA	18	0	0	0	0	0	0	0	0	0	0	0	0	0	0	0
32.0493	22	0	1	1	0	0	0	0	42	1	1	1	0	no induc	3	Abnormal fetal heart rate	0	0	0	0	0	3650	7.22	10	0	NA	NA	NA	0	1	7	1	0	0	0	0	0	0	0	0	0	0	0	0	0	0
32.3151	20	0	1	0	0	0	0	0	39.7143	1	1	1	0	no induc	1	no CS	0	0	0	0	0	3000	7.22	10	0	NA	NA	NA	0	NA	13	0	0	0	0	0	0	0	0	0	0	0	0	0	0	0
27.0247	24	0	1	1	0	0	0	0	39.5714	1	1	0	1	foetal	1	no CS	0	0	0	0	0	3130	7.36	10	0	NA	NA	NA	0	1	8	0	0	0	0	0	0	0	0	0	0	0	0	0	0	0
30.4027	22	0	0	0	0	0	0	0	40.4286	1	1	1	0	no induc	3	Arrest of labor	0	0	0	0	0	3775	7.31	10	0	NA	NA	NA	0	NA	16	0	0	0	0	0	0	0	0	0	0	0	0	0	0	0
37.8877	21	0	0	0	0	0	0	0	37.7143	1	1	1	0	no induc	3	Placenta malposition	0	0	1	0	0	2600	7.37	10	0	NA	NA	NA	0	NA	6	0	1	0	0	0	0	0	0	0	0	0	0	0	0	0
26.1315	21	0	0	0	0	0	0	0	40.2857	1	1	1	0	no induc	1	no CS	0	0	0	0	0	3220	7.29	10	0	NA	NA	NA	0	NA	10	0	0	0	0	0	0	0	0	0	0	0	0	0	0	0
38.5397	33	0	1	1	0	0	0	0	41	1	1	1	0	no induc	1	no CS	0	0	0	0	0	3890	7.25	10	1	NA	NA	NA	0	1	19	0	0	0	0	0	0	0	0	0	0	0	0	0	0	0
33.1233	23	0	1	0	0	0	0	0	33.8571	1	1	0	1	HTA PE	2	Abnormal fetal heart rate	0	0	0	0	1	1270	7.23	8	1	NA	NA	NA	0	NA	11	0	0	0	1	0	0	0	0	0	0	0	0	0	0	0
29.2932	23	0	1	1	0	0	0	0	34.2857	1	1	1	0	no induc	1	no CS	0	1	0	0	0	2465	7.28	10	1	NA	NA	NA	0	1	18	0	0	0	0	0	0	0	0	0	0	0	0	0	0	0
36.2712	24	0	1	1	0	0	0	0	40.2857	1	1	1	0	no induc	3	Abnormal fetal heart rate	0	0	0	0	0	3300	7.23	10	0	NA	NA	NA	0	1	10	0	0	0	0	0	0	0	0	0	0	0	0	0	0	0
30.2411	20	0	1	0	0	0	0	0	39.4286	1	1	1	0	no induc	3	Abnormal fetal heart rate	0	0	0	0	0	2780	7.21	9	0	NA	NA	NA	0	NA	10	0	0	0	0	0	0	0	0	0	0	0	0	0	0	0
28.7151	21	0	0	0	0	0	0	0	40.1429	1	1	1	0	no induc	1	no CS	0	1	1	0	0	3000	7.27	10	0	NA	NA	NA	0	NA	14	0	1	0	0	0	0	0	0	0	0	0	0	0	0	0
26.4822	22	0	1	0	0	0	0	0	41	1	1	0	1	RPM	1	no CS	0	0	0	0	0	4205	7.33	10	0	NA	NA	NA	0	NA	18	0	0	0	0	0	0	0	0	0	0	0	0	0	0	0
31.0466	20	0	1	0	0	0	0	0	40	1	1	1	0	no induc	1	no CS	0	0	0	0	0	3065	7.34	10	0	NA	NA	NA	0	NA	4	0	0	0	0	0	0	0	0	0	0	0	0	0	0	0
27.463	22	0	1	0	0	0	0	0	37.1429	1	1	0	1	foetal	1	no CS	0	0	0	0	0	2920	7.18	10	0	NA	NA	NA	0	NA	13	0	0	0	0	0	0	0	0	0	0	0	0	0	0	0
23.3123	23	1	0	0	0	0	0	0	39.8571	1	1	1	0	no induc	3	Arrest of labor	0	0	0	0	0	3295	7.33	10	0	NA	NA	NA	0	NA	14	0	0	0	0	0	0	0	0	0	0	0	0	0	0	0
31.926	19	0	0	0	0	0	0	0	41.1429	1	1	0	1	RPM	1	no CS	0	0	0	0	0	3320	7.41	10	0	NA	NA	NA	0	NA	15	0	0	0	0	0	0	0	0	0	0	0	0	0	0	0
26.2986	20	0	0	0	0	0	0	0	42.2857	1	1	0	1	term	1	no CS	0	0	0	0	0	2750	7.21	10	0	NA	NA	NA	0	NA	12	1	0	0	0	0	0	0	0	0	0	0	0	0	0	0
27.6247	21	0	0	0	0	0	0	0	41	1	1	1	0	no induc	1	no CS	0	0	0	0	1	2790	7.28	10	0	NA	NA	NA	0	NA	9	0	0	0	0	0	0	0	0	0	0	0	0	0	0	0
32.1096	19	0	0	0	0	0	0	0	37.7143	1	1	1	0	no induc	1	no CS	0	0	0	0	0	3135	7.32	10	0	NA	NA	NA	0	NA	8	0	0	0	0	0	0	0	0	0	0	0	0	0	0	0
32.7205	24	0	0	0	0	0	0	0	40.1429	2	1	0	1	foetal	3	Arrest of labor	0	0	0	0	0	3200	7.22	7	1	NA	NA	NA	0	NA	9	0	0	0	0	0	0	0	0	0	0	0	0	0	0	0
45.6712	24	0	0	0	0	0	0	0	38.2857	1	1	0	1	RPM	1	no CS	0	0	0	0	0	2480	7.21	10	0	NA	NA	NA	0	NA	17	0	0	0	0	0	0	0	0	0	0	0	0	0	0	0
32.4685	23	0	0	0	0	0	0	0	38.1429	1	1	1	0	no induc	3	Arrest of labor	0	0	0	0	0	3240	7.3	10	0	NA	NA	NA	0	NA	7	0	0	0	0	0	0	0	0	0	0	0	0	0	0	0
35.0767	31	NA	1	0	0	0	1	0	39.8571	1	1	1	0	no induc	1	no CS	0	0	0	0	0	3265	7.24	10	0	NA	NA	NA	0	NA	NA	1	0	0	0	0	0	0	0	0	0	0	0	0	0	0
29.3945	19	0	1	1	0	0	0	0	38	1	1	1	0	no induc	1	no CS	0	0	0	0	0	3330	7.38	10	0	NA	NA	NA	0	1	18	0	0	0	0	0	0	0	0	0	0	0	0	0	0	0
24.2685	21	0	0	0	0	0	0	0	37.2857	1	1	1	0	no induc	1	no CS	0	0	0	0	0	2920	7.35	10	0	NA	NA	NA	0	NA	11	0	0	0	0	0	0	0	0	0	0	0	0	0	0	0
21.6274	20	0	0	0	0	0	0	0	38	1	1	1	0	no induc	1	no CS	0	0	0	0	0	2805	7.4	10	0	NA	NA	NA	0	NA	8	0	0	0	0	0	0	0	0	0	0	0	0	0	0	0
25.7397	19	0	1	0	0	0	0	0	39.5714	1	1	0	1	RPM	1	no CS	0	0	0	0	0	3685	7.37	10	0	NA	NA	NA	0	NA	16	0	0	0	0	0	0	0	0	0	0	0	0	0	0	0
29.9562	34	NA	1	0	0	0	0	0	39.2857	2	1	0	1	foetal	1	no CS	0	0	1	0	0	3535	7.07	10	0	NA	NA	NA	0	NA	14	0	0	1	0	0	0	0	0	0	0	0	0	0	0	0
35.2932	24	0	0	0	0	0	0	0	41.2857	1	1	1	0	no induc	3	Arrest of labor	0	0	0	0	0	3265	7.24	10	0	NA	NA	NA	0	NA	18	0	0	0	0	0	0	0	0	0	0	0	0	0	0	0
32.5288	23	0	1	0	0	0	0	0	39.2857	1	1	1	0	no induc	1	no CS	0	0	0	0	0	3300	7.33	10	0	NA	NA	NA	0	NA	11	1	0	0	0	0	0	0	0	0	0	0	0	0	0	0
39.8384	21	0	1	0	0	0	0	0	40	1	1	1	0	no induc	1	no CS	0	0	0	0	0	3500	7.347	10	0	NA	NA	NA	0	NA	18	0	0	0	0	0	0	0	0	0	0	0	0	0	0	0
35.6411	20	0	1	0	0	0	0	0	38.5714	1	1	0	1	RPM	1	no CS	0	0	0	0	0	2690	7.326	10	0	NA	NA	NA	0	NA	14	0	0	0	0	0	0	0	0	0	0	0	0	0	0	0
29.8192	24	0	1	1	0	0	0	0	38.5714	1	1	1	0	no induc	1	no CS	0	0	0	0	0	3005	7.29	10	0	NA	NA	NA	0	1	10	0	0	0	0	0	0	0	0	0	0	0	0	0	0	0
29.3041	20	NA	1	0	0	0	0	0	40	1	1	1	0	no induc	1	no CS	0	0	0	0	0	3315	7.37	10	0	NA	NA	NA	0	NA	-2	0	0	0	0	0	0	0	0	0	0	0	0	0	0	0
39.063	40	NA	0	0	0	0	1	0	39.4286	1	1	1	0	no induc	3	Arrest of labor	0	0	1	0	0	3425	7.38	10	0	NA	NA	NA	0	NA	0	1	1	0	0	0	0	0	0	0	0	0	0	0	0	0
31.1589	23	NA	1	0	0	0	0	0	39.7143	1	1	1	0	no induc	1	no CS	0	0	0	0	0	3140	7.399	10	0	NA	NA	NA	0	NA	18	0	0	0	0	0	0	0	0	0	0	0	0	0	0	0
25.3726	21	0	1	0	0	0	0	0	39.2857	1	1	1	0	no induc	1	no CS	0	0	0	0	0	3160	7.24	10	0	NA	NA	NA	0	NA	-3	0	0	0	0	0	0	0	0	0	0	0	0	0	0	0
44.274	33	0	1	1	0	0	0	0	36.1429	1	1	1	0	no induc	3	Arrest of labor	0	0	0	0	0	3035	7.24	10	0	NA	NA	NA	0	1	6	1	0	0	0	0	0	0	0	0	0	0	0	0	0	0
30.7041	20	0	1	0	0	0	0	0	38	1	1	1	0	no induc	1	no CS	0	0	0	0	0	2795	7.29	10	0	NA	NA	NA	0	NA	15	0	0	0	0	0	0	0	0	0	0	0	0	0	0	0
35.9233	22	1	1	1	0	0	0	0	39.2857	1	1	0	1	Maternal	3	Abnormal fetal heart rate	0	0	0	0	0	3290	7.3	10	0	NA	NA	NA	0	1	21	0	0	0	0	0	0	0	0	0	0	0	0	0	0	1
40.8356	21	0	0	0	0	0	0	0	39.4286	1	1	1	0	no induc	1	no CS	0	0	0	0	0	3550	7.2	10	0	NA	NA	NA	0	NA	17	0	0	0	0	0	0	0	0	0	0	0	0	0	0	0
39.5753	24	0	1	0	0	0	0	0	39.5714	1	1	1	0	no induc	1	no CS	0	0	0	0	0	3145	7.29	10	0	NA	NA	NA	0	NA	6	0	0	0	0	0	0	0	0	0	0	0	0	0	0	0
20.674	24	0	0	0	0	0	0	0	38.8571	1	1	0	1	foetal	1	no CS	0	0	0	0	0	2855	7.35	10	1	NA	NA	NA	0	NA	NA	0	0	0	0	0	0	0	0	0	0	0	0	0	0	0
29.2466	19	1	0	0	0	0	0	0	40	1	1	1	0	no induc	1	no CS	0	0	0	0	0	3025	7.34	10	0	NA	NA	NA	0	NA	17	0	0	0	0	0	0	0	0	0	0	0	0	0	0	0
28.0904	19	0	1	1	0	0	0	0	38.7143	1	1	1	0	no induc	1	no CS	0	0	0	0	0	2490	7.22	10	0	NA	NA	NA	0	1	9	0	0	0	0	0	0	0	0	0	0	0	0	0	0	0
28.3753	31	1	1	0	0	0	0	0	39.1429	1	1	1	0	no induc	1	no CS	0	0	0	0	0	3330	7.4	10	0	NA	NA	NA	0	NA	-1	0	0	0	0	0	0	0	0	0	0	0	0	0	0	0
36.1616	22	NA	1	0	0	0	0	0	37.7143	2	2	0	1	no induc	1	no CS	0	0	0	0	0	2295	7.29	10	0	2450	7.32	10	0	NA	10	0	0	0	0	3	0	0	0	0	0	0	0	0	0	0
33.8959	31	0	1	0	0	0	0	0	37	1	2	1	0	no induc	1	no CS	0	1	0	0	0	3150	7.29	10	0	2940	7.26	8	0	NA	13	0	0	0	0	0	0	0	0	0	0	0	0	0	0	0
30.6932	21	0	1	0	0	0	0	0	39.2857	2	1	0	1	non medical	1	no CS	0	0	0	0	0	3130	7.36	10	0	NA	NA	NA	0	NA	13	0	0	0	0	0	0	0	0	0	0	0	0	0	0	0
37.3534	22	NA	1	1	0	0	0	0	39.7143	1	1	0	0	no induc	2	Cesarean scar	0	0	0	0	0	3225	7.41	10	1	NA	NA	NA	0	3	NA	0	0	0	0	0	0	0	0	0	0	0	0	0	0	0
33.7068	20	NA	1	0	0	0	0	0	40.4286	1	1	1	0	no induc	1	no CS	0	0	0	0	0	3320	7.43	10	0	NA	NA	NA	0	NA	9	0	0	0	0	0	0	0	0	0	0	0	0	0	0	0
32.3425	21	0	0	0	0	0	0	0	39.2857	1	1	1	0	no induc	3	Abnormal fetal heart rate	0	0	0	0	0	2810	7.23	10	0	NA	NA	NA	0	NA	20	0	0	0	0	0	0	0	0	0	0	0	0	0	0	0
29.0795	23	0	0	0	0	0	0	0	41.1429	1	1	1	0	no induc	1	no CS	0	0	0	0	0	3450	7.24	9	1	NA	NA	NA	0	NA	10	0	0	0	0	0	0	0	0	0	0	0	0	0	0	0
26.189	22	0	0	0	0	0	0	0	36.4286	1	1	1	0	no induc	1	no CS	0	1	0	0	0	3300	7.35	10	0	NA	NA	NA	0	NA	17	0	0	0	0	0	0	0	0	0	0	0	0	0	0	0
31.5452	22	0	0	0	0	0	0	0	31.1429	2	2	0	0	no induc	2	Placenta malposition	0	0	0	0	1	1000	7.41	10	2	800	7.36	10	2	NA	6	0	0	0	0	0	0	0	0	0	0	0	0	0	0	0
25.3397	20	1	0	0	0	0	0	0	38.7143	1	1	1	0	no induc	1	no CS	0	0	1	0	0	3120	7.27	10	0	NA	NA	NA	0	NA	20	0	1	0	0	0	0	0	0	0	0	0	0	0	0	0
41.8959	21	0	1	0	0	0	0	0	40.7143	2	1	1	0	no induc	3	Arrest of labor	0	0	0	0	0	3880	7.23	10	0	NA	NA	NA	0	NA	13	0	0	0	0	0	0	0	0	0	0	0	0	0	0	0
26.6877	20	0	1	0	0	0	0	0	38.7143	1	1	1	0	no induc	1	no CS	0	0	0	0	0	2955	7.2	10	0	NA	NA	NA	0	NA	10	0	0	0	0	0	0	0	0	0	0	0	0	0	0	0
26.5808	20	NA	0	0	0	0	0	0	39	1	1	1	0	no induc	1	no CS	0	0	0	0	0	3775	7.34	10	0	NA	NA	NA	0	NA	13	1	0	0	0	0	0	0	0	0	0	0	0	0	0	0
38.211	23	0	1	1	0	0	0	0	40.1429	1	1	0	1	Maternal	1	no CS	0	0	0	0	0	3980	7.3	10	0	NA	NA	NA	0	1	11	0	0	0	0	0	0	0	0	0	0	0	0	0	0	0
27.6795	24	0	1	0	0	0	0	0	37.1429	1	1	0	1	RPM	1	no CS	0	0	0	0	0	2800	7.34	10	0	NA	NA	NA	0	NA	2	1	0	0	0	0	0	0	0	0	0	0	0	0	0	0
28.4137	22	0	0	0	0	0	0	0	40.2857	1	1	1	0	no induc	1	no CS	0	0	0	0	0	3350	7.43	10	0	NA	NA	NA	0	NA	17	0	0	0	0	0	0	0	0	0	0	0	0	0	0	0
35.8438	23	0	0	0	0	0	0	0	40.1429	1	1	1	0	no induc	1	no CS	0	0	0	0	0	3400	7.23	10	0	NA	NA	NA	0	NA	19	0	0	0	0	0	0	0	0	0	0	0	0	0	0	0
39.5534	24	0	0	0	0	0	0	0	39.8571	1	1	1	0	no induc	1	no CS	0	0	0	0	0	3580	7.42	10	0	NA	NA	NA	0	NA	15	1	0	0	0	0	0	0	0	0	0	0	0	0	0	0
29.8329	23	0	0	0	0	0	0	0	39	1	1	1	0	no induc	1	no CS	0	0	0	0	0	3580	7.34	10	0	NA	NA	NA	0	NA	15	0	0	0	0	0	0	0	0	0	0	0	0	0	0	0
33.9041	21	0	0	0	0	0	0	0	41.5714	1	1	1	0	no induc	1	no CS	0	0	0	0	0	4755	7.31	10	0	NA	NA	NA	0	NA	22	0	0	0	0	0	0	0	0	0	0	0	0	0	0	0
24.7068	23	0	0	0	0	0	0	0	39.5714	1	1	1	0	no induc	1	no CS	0	0	0	0	0	3235	7.29	10	0	NA	NA	NA	0	NA	7	0	0	0	0	0	0	0	0	0	0	0	0	0	0	0
42.8137	37	0	1	1	0	0	0	0	39	1	1	0	0	no induc	2	Cesarean scar	0	0	1	0	0	3630	7.34	10	0	NA	NA	NA	0	2	15	0	1	0	0	0	0	0	0	0	0	0	0	0	0	0
34.9973	23	0	1	0	0	0	0	0	37.7143	1	1	1	0	no induc	1	no CS	0	0	0	0	0	2955	7.4	10	0	NA	NA	NA	0	NA	8	0	0	0	0	0	0	0	0	0	0	0	0	0	0	0
32.2575	20	0	1	0	0	0	0	0	40.2857	1	1	0	1	no induc	1	no CS	0	0	0	0	0	3190	7.38	10	0	NA	NA	NA	0	NA	21	0	0	0	0	0	0	0	0	0	0	0	0	0	0	0
30.7699	32	1	1	0	0	0	0	0	41.2857	1	1	0	1	foetal	1	no CS	0	0	0	0	0	3650	7.31	10	0	NA	NA	NA	0	NA	4	0	0	0	0	0	0	0	0	0	0	0	0	0	0	0
29.8795	24	0	0	0	0	0	0	0	35.2857	1	1	1	0	no induc	1	no CS	0	0	0	0	0	2325	7.25	10	1	NA	NA	NA	0	NA	13	0	0	0	0	0	0	0	0	0	0	0	0	0	0	0
37.2904	24	0	1	0	0	0	0	0	40	1	1	1	0	no induc	1	no CS	0	0	0	0	0	4000	7.33	10	0	NA	NA	NA	0	NA	20	0	0	0	0	0	0	0	0	0	0	0	0	0	0	0
32.674	21	0	0	0	0	0	0	0	38.5714	1	1	1	0	no induc	1	no CS	0	0	0	0	0	3235	7.25	10	0	NA	NA	NA	0	NA	20	0	0	0	0	0	0	0	0	0	0	0	0	0	0	0
35.863	22	0	1	0	0	0	0	0	38	1	2	0	0	no induc	2	Placenta malposition	0	0	0	0	0	2695	7.36	10	2	1900	7.34	7	3	NA	8	0	0	0	0	0	0	0	0	0	0	0	0	0	0	0
30.2986	19	0	1	0	0	0	0	0	36.8571	2	2	0	1	no induc	1	no CS	0	1	0	0	0	2285	7.41	10	0	1875	7.38	10	1	NA	16	0	0	0	0	0	0	0	0	0	0	0	0	0	0	0
41.7534	22	0	1	0	0	0	0	0	39.4286	1	1	1	0	no induc	1	no CS	0	0	0	0	0	3035	7.39	10	0	NA	NA	NA	0	NA	6	0	0	0	0	0	0	0	0	0	0	0	0	0	0	0
31.2685	19	0	1	1	0	0	0	0	39	2	1	0	0	no induc	2	Cesarean scar	0	0	0	0	0	3140	7.34	10	0	NA	NA	NA	0	1	12	0	0	0	0	0	0	0	0	0	0	0	0	0	0	0
35.6685	19	1	0	0	0	0	0	0	41.8571	1	1	1	0	no induc	1	no CS	0	0	0	0	0	3320	7.34	10	0	NA	NA	NA	0	NA	16	0	0	0	0	0	0	0	0	0	0	0	0	0	0	0
31.1288	35	NA	0	0	0	0	0	0	42	1	1	1	0	no induc	3	Arrest of labor	0	0	0	0	0	4230	7.33	10	1	NA	NA	NA	0	NA	11	0	0	0	0	0	0	0	0	0	0	0	0	0	0	0
25.7233	20	0	0	0	0	0	0	0	37	1	1	0	1	foetal	1	no CS	0	0	0	0	0	2940	7.34	10	0	NA	NA	NA	0	NA	NA	0	0	0	0	0	0	0	0	0	0	0	0	0	0	0
37.7589	32	0	1	0	0	0	0	0	40	1	1	0	1	Maternal	1	no CS	0	0	1	0	0	3770	NA	10	0	NA	NA	NA	0	NA	13	0	1	0	0	0	0	0	0	0	0	0	0	0	0	0
33.789	20	0	1	0	0	0	0	0	38.7143	1	1	1	0	no induc	1	no CS	0	0	0	0	0	3060	7.3	10	0	NA	NA	NA	0	NA	9	1	0	0	0	0	0	0	0	0	0	0	0	0	0	0
26.2521	23	NA	0	0	0	0	0	0	34	1	2	0	0	no induc	2	Maternal	0	0	0	0	1	980	7.38	10	2	2160	7.32	9	2	NA	21	0	0	0	1	0	0	0	0	0	0	0	0	0	0	0
40.9425	23	0	1	0	0	0	0	0	39.8571	1	1	0	1	foetal	1	no CS	0	0	0	0	0	4070	7.31	10	1	NA	NA	NA	0	NA	11	0	0	0	0	0	0	0	0	0	0	0	0	0	0	0
36.1014	24	0	1	0	0	0	0	0	40	1	1	1	0	no induc	1	no CS	0	0	0	0	0	4315	7.29	10	0	NA	NA	NA	0	NA	14	0	0	0	0	0	0	0	0	0	0	0	0	0	0	0
31.1671	22	0	1	0	0	0	0	0	39.7143	1	1	1	0	no induc	1	no CS	0	0	0	0	0	3190	7.35	10	0	NA	NA	NA	0	NA	18	0	0	0	0	0	0	0	0	0	0	0	0	0	0	0
28.7178	20	0	0	0	0	0	0	1	32.1429	2	1	0	0	no induc	2	Abnormal fetal heart rate	0	0	0	0	0	1290	7.32	10	2	NA	NA	NA	0	NA	NA	0	0	0	0	0	0	0	0	0	0	0	0	0	0	0
38.7425	33	0	1	0	0	0	0	0	40	1	1	1	0	no induc	1	no CS	0	0	0	0	0	3400	7.4	10	0	NA	NA	NA	0	NA	15	0	0	0	0	0	0	0	0	0	0	0	0	0	0	0
33.5151	19	0	0	0	0	0	0	0	41.1429	1	1	0	1	non medical	1	no CS	0	0	0	0	0	3885	7.37	10	0	NA	NA	NA	0	NA	9	0	0	0	0	0	0	0	0	0	0	0	0	0	0	0
34.9699	31	0	1	0	0	0	0	0	39.1429	1	1	0	1	RPM	1	no CS	0	0	0	0	0	4155	7.42	10	0	NA	NA	NA	0	NA	-6	0	0	0	0	0	0	0	0	0	0	0	0	0	0	0
24.9452	22	1	0	0	0	0	0	0	41.1429	1	1	1	0	no induc	1	no CS	0	0	0	0	0	3875	7.3	10	0	NA	NA	NA	0	NA	21	0	0	0	0	0	0	0	0	0	0	0	0	0	0	0
36.8192	19	0	0	0	0	0	0	1	33.5714	2	2	1	0	no induc	3	Placenta malposition	0	1	0	0	0	1870	7.24	10	2	1700	7.34	10	2	NA	NA	0	0	0	0	0	0	0	0	0	0	0	0	0	0	0
27.2795	19	0	1	0	0	0	0	0	41.8571	1	1	1	0	no induc	1	no CS	0	0	0	0	0	3190	7.34	10	0	NA	NA	NA	0	NA	15	0	0	0	0	0	0	0	0	0	0	0	0	0	0	0
35.4658	21	0	0	0	0	0	0	0	39.2857	1	1	0	1	RPM	1	no CS	0	0	0	0	0	2735	7.28	10	0	NA	NA	NA	0	NA	11	0	0	0	0	0	0	0	0	0	0	0	0	0	0	0
26.6548	22	0	0	0	0	0	0	0	40.8571	1	1	1	0	no induc	1	no CS	0	0	0	0	0	3575	7.36	10	0	NA	NA	NA	0	NA	14	0	0	0	0	0	0	0	0	0	0	0	0	0	0	0
26.5151	22	0	1	0	0	0	0	0	40	1	1	1	0	no induc	1	no CS	0	0	0	0	0	3540	7.36	10	0	NA	NA	NA	0	NA	9	0	0	0	0	0	0	0	0	0	0	0	0	0	0	0
34.137	22	0	0	0	0	0	0	0	40	1	1	1	0	no induc	1	no CS	0	0	0	0	0	3265	7.3	10	0	NA	NA	NA	0	NA	9	1	0	0	0	0	0	0	0	0	0	0	0	0	0	0
42.6904	33	0	1	0	0	0	0	0	39.7143	1	1	1	0	no induc	1	no CS	0	0	1	0	0	3880	7.28	10	0	NA	NA	NA	0	NA	1	0	1	0	0	0	0	0	0	0	0	0	0	0	0	0
33.5123	21	0	0	0	0	0	0	0	39.1429	1	1	1	0	no induc	1	no CS	0	0	0	0	0	3385	7.28	10	0	NA	NA	NA	0	NA	2	0	0	0	0	0	0	0	0	0	0	0	0	0	0	0
41.5781	32	0	1	0	0	0	0	0	39.8571	1	1	1	0	no induc	1	no CS	0	0	0	0	0	3520	7.37	10	0	NA	NA	NA	0	NA	9	0	0	0	0	0	0	0	0	0	0	0	0	0	0	0
30.874	23	0	1	0	0	0	0	0	42.4286	1	1	1	0	no induc	1	no CS	0	0	0	0	0	3320	7.3	10	0	NA	NA	NA	0	NA	15	0	0	0	0	0	0	0	0	0	0	0	0	0	0	0
30.7753	20	0	1	0	0	0	0	0	40.2857	1	1	1	0	no induc	1	no CS	0	0	0	0	0	3855	7.49	10	0	NA	NA	NA	0	NA	11	0	0	0	0	0	0	0	0	0	0	0	0	0	0	0
27.7507	20	0	1	0	0	0	0	0	38.7143	1	1	1	0	no induc	1	no CS	0	0	0	0	0	3225	7.33	10	0	NA	NA	NA	0	NA	4	0	0	0	0	0	0	0	0	0	0	0	0	0	0	0
29.5041	32	0	0	0	0	0	0	0	41.5714	1	1	1	0	no induc	1	no CS	0	0	0	0	0	3600	7.39	10	0	NA	NA	NA	0	NA	16	0	0	0	0	0	0	0	0	0	0	0	0	0	0	0
24	24	0	0	0	0	0	0	0	39.4286	1	1	1	0	no induc	1	no CS	0	0	0	0	0	2855	7.32	10	0	NA	NA	NA	0	NA	14	0	0	0	0	0	0	0	0	0	0	0	0	0	0	0
32.4767	23	0	0	0	0	0	0	0	40.5714	1	1	0	1	RPM	3	Abnormal fetal heart rate	0	0	0	0	0	3380	7.39	10	0	NA	NA	NA	0	NA	19	0	0	0	0	0	0	0	0	0	0	0	0	0	0	0
28.3507	22	0	0	0	0	0	0	1	31.1429	1	1	1	0	no induc	1	no CS	0	1	0	0	0	1880	7.45	10	2	NA	NA	NA	0	NA	10	0	0	0	0	0	0	0	0	0	0	0	0	0	0	0
32.211	19	0	1	0	0	0	0	0	36.1429	1	2	1	0	no induc	1	no CS	0	0	0	0	0	2395	7.35	10	0	1965	7.3	10	0	NA	12	0	0	0	0	0	0	0	0	0	0	0	0	0	0	0
29.6137	30	0	0	0	0	0	0	0	38.5714	1	1	1	0	no induc	1	no CS	0	0	0	0	0	2890	7.38	10	0	NA	NA	NA	0	NA	7	0	0	0	0	0	0	0	0	0	0	0	0	0	0	0
37.6932	21	0	1	0	0	0	0	0	39.8571	1	1	1	0	no induc	1	no CS	0	0	0	0	0	3515	7.41	10	0	NA	NA	NA	0	NA	17	0	0	0	0	0	0	0	0	0	0	0	0	0	0	0
31.4137	23	1	0	0	0	0	0	0	40.7143	1	1	1	0	no induc	1	no CS	0	0	0	0	0	2940	7.31	10	0	NA	NA	NA	0	NA	16	0	0	0	0	0	0	0	0	0	0	0	0	0	0	0
27.0548	19	0	1	0	0	0	0	0	37.5714	1	1	1	0	no induc	1	no CS	0	0	0	0	0	2405	7.26	10	0	NA	NA	NA	0	NA	10	0	0	0	0	0	0	0	0	0	0	0	0	0	0	0
40.1233	20	0	1	0	0	0	0	0	37.7143	1	1	1	0	no induc	1	no CS	0	0	0	0	0	3345	7.38	10	0	NA	NA	NA	0	NA	10	0	0	0	0	0	0	0	0	0	0	0	0	0	0	0
26.3288	19	0	1	0	0	0	0	0	41	1	1	1	0	no induc	1	no CS	0	0	0	0	0	3390	7.31	10	0	NA	NA	NA	0	NA	8	0	0	0	0	0	0	0	0	0	0	0	0	0	0	0
35.4055	20	0	1	1	0	0	0	0	39.1429	1	1	0	0	no induc	2	Cesarean scar	0	0	0	0	0	2930	7.33	10	0	NA	NA	NA	0	2	10	0	0	0	0	0	0	0	0	0	0	0	0	0	0	0
38.0904	20	0	1	0	0	0	0	0	39.4286	2	1	0	1	no induc	1	no CS	0	0	0	0	0	2920	7.33	10	0	NA	NA	NA	0	NA	11	0	0	0	0	0	0	0	0	0	0	0	0	0	0	0
28.8795	24	0	0	0	0	0	0	0	40	1	1	1	0	no induc	1	no CS	0	0	0	0	0	3760	7.26	10	0	NA	NA	NA	0	NA	5	0	0	0	0	0	0	0	0	0	0	0	0	0	0	0
32.4219	30	1	0	0	0	0	0	0	39.8571	1	1	1	0	no induc	1	no CS	0	0	0	0	0	3570	7.23	10	0	NA	NA	NA	0	NA	15	0	0	0	0	0	0	0	0	0	0	0	0	0	0	0
31.1726	20	0	0	0	0	0	0	0	40.8571	1	1	1	0	no induc	1	no CS	0	0	0	0	0	3325	7.16	10	0	NA	NA	NA	0	NA	14	0	0	0	0	0	0	0	0	0	0	0	0	0	0	0
24.9781	20	0	0	0	0	0	0	0	39.1429	1	1	1	0	no induc	1	no CS	0	1	0	0	0	3250	7.31	10	0	NA	NA	NA	0	NA	11	0	0	0	0	0	0	0	0	0	0	0	0	0	0	0
26.0082	19	0	1	1	0	0	0	0	31.1429	2	1	0	1	foetal	3	Abnormal fetal heart rate	0	0	0	0	0	1170	7.21	7	2	NA	NA	NA	0	1	NA	0	0	0	0	0	0	0	0	0	0	0	0	0	0	0
26.9452	31	0	1	0	0	0	0	0	36.2857	1	1	0	1	HTA PE	2	Maternal	0	0	0	0	0	2315	7.313	10	1	NA	NA	NA	0	NA	20	0	0	0	1	0	0	0	0	0	0	1	0	0	0	0
46.2247	23	1	1	0	0	0	0	0	41	1	1	1	0	no induc	1	no CS	0	0	1	0	0	3125	7.34	10	0	NA	NA	NA	0	NA	3	0	1	0	0	0	0	0	0	0	0	0	0	0	0	0
30.1973	20	0	1	0	0	0	0	0	40.7143	1	1	1	0	no induc	1	no CS	0	0	0	0	0	3190	7.3	10	0	NA	NA	NA	0	NA	12	0	0	0	0	0	0	0	0	0	0	0	0	0	0	0
31.2932	24	0	1	0	0	0	0	0	40.4286	1	1	1	0	no induc	1	no CS	0	0	0	0	0	4105	7.28	10	0	NA	NA	NA	0	NA	13	0	0	0	0	0	0	0	0	0	0	0	0	0	0	0
41.9507	20	0	0	0	0	0	0	0	40	1	1	1	0	no induc	1	no CS	0	0	0	0	0	3400	7.39	10	0	NA	NA	NA	0	NA	16	1	0	0	0	0	0	0	0	0	0	0	0	0	0	0
[truncated: 12,789 more rows]
